# Supplementary material for: Development and Scale-Up of a New Sulfone-Based Bismacycle as a Universal Precursor for Bi(V)-Mediated Electrophilic Arylation
Source: Org Process Res Dev. 2024 Feb 7;28(2):632–9. doi: 10.1021/acs.oprd.3c00509 (PMC10877598; doi:10.1021/acs.oprd.3c00509)
Supplement: Supplementary file 2 — op3c00509_si_002.cif [file op3c00509_si_002.cif]

data_biafca
_nottingham_internal_coll_name         BIAFCA 
_nottingham_internal_coll_number       19405 
_nottingham_internal_coll_client       AF/LTB
_nottingham_internal_coll_type         custom
_nottingham_internal_coll_frame_time   '15.00'
_nottingham_internal_coll_frame_width  '1.00'
_nottingham_internal_coll_frame_method '\w scans'
_nottingham_internal_coll_user         pczsts1
_nottingham_internal_coll_date         30/03/2023
_nottingham_internal_coll_location     NOTTS
_nottingham_internal_coll_instrument   'SN, XDA 017-09'
_nottingham_internal_NCS_number        ?
_nottingham_internal_process_user      pczsts1
_nottingham_internal_process_date      14/07/2023
_nottingham_internal_solution_user     pczsts1
_nottingham_internal_solution_date     14/07/2023
_nottingham_internal_refinement_user   pczsts1
_nottingham_internal_refinement_date   14/07/2023
_nottingham_internal_self_validation_user   pczsts1
_nottingham_internal_self_validation_date   14/07/2023
_nottingham_internal_self_archive_date      14/07/2023
_nottingham_internal_validation_user   ?
_nottingham_internal_validation_date   ?
_nottingham_internal_archive_date      ?
_audit_creation_date               2023-04-03
_audit_creation_method
;
Olex2 1.5
(compiled 2022.04.07 svn.rca3783a0 for OlexSys, GUI svn.r6498)
;
_shelx_SHELXL_version_number       '2018/1'
_audit_contact_author_address      ?
_audit_contact_author_email        ?
_audit_contact_author_name         ''
_audit_contact_author_phone        ?
_publ_contact_author_id_orcid      ?
_publ_section_references
;
Dolomanov, O.V., Bourhis, L.J., Gildea, R.J, Howard, J.A.K. & Puschmann, H.
 (2009), J. Appl. Cryst. 42, 339-341.

Sheldrick, G.M. (2015). Acta Cryst. A71, 3-8.

Sheldrick, G.M. (2015). Acta Cryst. C71, 3-8.
;
_chemical_name_common              ?
_chemical_name_systematic          ?
_chemical_formula_moiety           'C12 H8 Bi Br O2 S'
_chemical_formula_sum              'C12 H8 Bi Br O2 S'
_chemical_formula_weight           505.13
_chemical_melting_point            ?
_chemical_oxdiff_formula           'C12 H8 Bi Br O2 S'
_chemical_oxdiff_usercomment      
 'BIAFCA #19405 SN-1750 STS/LTB fomblin on micromount'
loop_
  _atom_type_symbol
  _atom_type_description
  _atom_type_scat_dispersion_real
  _atom_type_scat_dispersion_imag
  _atom_type_scat_source
 'C' 'C' 0.0033 0.0016 'International Tables Vol C Tables 4.2.6.8 and 6.1.1.4'
 'H' 'H' 0.0000 0.0000 'International Tables Vol C Tables 4.2.6.8 and 6.1.1.4'
 'Bi' 'Bi' -4.1077 10.2566
 'International Tables Vol C Tables 4.2.6.8 and 6.1.1.4'
 'Br' 'Br' -0.2901 2.4595
 'International Tables Vol C Tables 4.2.6.8 and 6.1.1.4'
 'O' 'O' 0.0106 0.0060 'International Tables Vol C Tables 4.2.6.8 and 6.1.1.4'
 'S' 'S' 0.1246 0.1234 'International Tables Vol C Tables 4.2.6.8 and 6.1.1.4'

_shelx_space_group_comment
;
The symmetry employed for this shelxl refinement is uniquely defined
by the following loop, which should always be used as a source of
symmetry information in preference to the above space-group names.
They are only intended as comments.
;
_space_group_crystal_system        'monoclinic'
_space_group_IT_number             14
_space_group_name_H-M_alt          'P 1 21/c 1'
_space_group_name_Hall             '-P 2ybc'
loop_
  _space_group_symop_operation_xyz
 'x, y, z'
 '-x, y+1/2, -z+1/2'
 '-x, -y, -z'
 'x, -y-1/2, z-1/2'

_cell_length_a                     15.3959(3)
_cell_length_b                     19.2379(4)
_cell_length_c                     8.6034(2)
_cell_angle_alpha                  90
_cell_angle_beta                   97.324(2)
_cell_angle_gamma                  90
_cell_volume                       2527.41(9)
_cell_formula_units_Z              8
_cell_measurement_reflns_used      32277
_cell_measurement_temperature      120.00(10)
_cell_measurement_theta_max        34.7690
_cell_measurement_theta_min        3.8810
_shelx_estimated_absorpt_T_max     0.145
_shelx_estimated_absorpt_T_min     0.079
_exptl_absorpt_coefficient_mu      17.264
_exptl_absorpt_correction_T_max    0.182
_exptl_absorpt_correction_T_min    0.047
_exptl_absorpt_correction_type     gaussian
_exptl_absorpt_process_details
;
CrysAlisPro 1.171.41.93a (Rigaku Oxford Diffraction, 2020)
Numerical absorption correction based on gaussian integration over
a multifaceted crystal model
Empirical absorption correction using spherical harmonics,
implemented in SCALE3 ABSPACK scaling algorithm.
;
_exptl_absorpt_special_details     ?
_exptl_crystal_colour              colourless
_exptl_crystal_colour_lustre       .
_exptl_crystal_colour_modifier     .
_exptl_crystal_colour_primary      colourless
_exptl_crystal_density_diffrn      2.655
_exptl_crystal_density_meas        ?
_exptl_crystal_density_method      ?
_exptl_crystal_description         block
_exptl_crystal_F_000               1840
loop_
  _exptl_crystal_face_index_h
  _exptl_crystal_face_index_k
  _exptl_crystal_face_index_l
  _exptl_crystal_face_perp_dist
 -5 14 -9 0.1495
 11 15 7 0.0800
 11 12 8 0.0812
 5 -14 9 0.1141
 -3 -25 4 0.0909
 -8 -25 -1 0.0986
 -8 8 -10 0.1526
 3 26 3 0.0923
 15 19 -1 0.0880
 19 11 -4 0.0894
 17 -12 -7 0.1051
 8 -22 -6 0.0998
 -4 -26 -3 0.0939
 -16 -18 2 0.1224
 1 22 7 0.0869
 -13 -10 9 0.1217
 2 -18 -9 0.1217
 -5 -24 -5 0.1052
 -2 17 9 0.1021
 10 -2 -11 0.1608
 -11 -8 -9 0.1275
 -11 -17 -7 0.1155
 3 26 -3 0.1063
 -12 21 -3 0.1144
 19 1 5 0.0865
 11 -22 3 0.0919
 -13 22 1 0.1096
 -21 -7 0 0.1062
 22 0 0 0.0609
 11 -23 -1 0.0842
 -7 20 7 0.0941

_exptl_crystal_size_max            0.298
_exptl_crystal_size_mid            0.202
_exptl_crystal_size_min            0.182
loop_
  _exptl_oxdiff_crystal_face_indexfrac_h
  _exptl_oxdiff_crystal_face_indexfrac_k
  _exptl_oxdiff_crystal_face_indexfrac_l
  _exptl_oxdiff_crystal_face_x
  _exptl_oxdiff_crystal_face_y
  _exptl_oxdiff_crystal_face_z
 -5.4593 14.0128 -9.4487 0.1266 0.9654 0.2281
 11.0783 15.0527 7.1164 -0.0726 -0.5764 0.8140
 11.1571 11.7868 8.1022 -0.0875 -0.6877 0.7207
 5.4975 -13.9260 9.4636 -0.1267 -0.9662 -0.2243
 -2.7138 -25.3115 4.2522 -0.0738 -0.5463 -0.8343
 -7.7857 -25.0976 -0.9759 -0.0105 -0.0565 -0.9983
 -7.8104 7.7786 -10.1163 0.1292 0.9910 -0.0339
 2.7066 25.7519 3.2957 -0.2726 0.0385 0.9614
 15.1959 19.3739 -1.3420 0.4148 -0.0513 0.9085
 19.4402 10.5786 -3.9685 0.7514 -0.0960 0.6529
 16.6775 -12.0171 -6.7477 0.9723 -0.1274 -0.1961
 8.1160 -22.1595 -5.8691 0.7265 -0.0968 -0.6803
 -4.2488 -25.6575 -2.8329 0.1985 -0.0289 -0.9797
 -16.0497 -18.2201 1.7728 -0.4729 0.0590 -0.8791
 1.3941 21.5345 7.1833 -0.4583 -0.2467 0.8539
 -13.1652 -10.3468 9.3314 -0.7838 -0.4283 -0.4498
 1.5370 -18.3810 -8.9211 0.6103 0.3299 -0.7202
 -4.5178 -23.7983 -4.8928 0.2673 0.1423 -0.9530
 -2.2654 17.4459 9.2924 -0.6441 -0.3484 0.6810
 10.2300 -2.0864 -11.2996 0.8772 0.4775 -0.0500
 -10.9278 -8.2732 -8.9442 0.1041 0.7845 -0.6114
 -10.8468 -16.6746 -6.5729 0.0694 0.5124 -0.8559
 3.4365 25.7653 -3.4963 0.0603 0.4820 0.8741
 -11.5546 21.1776 -3.0986 -0.4281 0.7834 0.4505
 18.8848 1.4259 4.5421 0.4227 -0.7792 0.4629
 10.5275 -22.2646 2.8662 0.4129 -0.7551 -0.5093
 -12.8503 21.8311 1.3941 -0.6814 0.5196 0.5155
 -20.6515 -7.0748 -0.4934 -0.6192 0.4763 -0.6243
 21.5057 0.4561 0.0657 0.7228 -0.5548 0.4119
 11.1234 -23.2392 -1.4883 0.6388 -0.4867 -0.5958
 -7.2069 20.1977 7.4868 -0.7527 -0.0621 0.6554

_exptl_transmission_factor_max     ?
_exptl_transmission_factor_min     ?
_diffrn_reflns_av_R_equivalents    0.0652
_diffrn_reflns_av_unetI/netI       0.0393
_diffrn_reflns_Laue_measured_fraction_full  0.998
_diffrn_reflns_Laue_measured_fraction_max  0.961
_diffrn_reflns_limit_h_max         24
_diffrn_reflns_limit_h_min         -24
_diffrn_reflns_limit_k_max         30
_diffrn_reflns_limit_k_min         -31
_diffrn_reflns_limit_l_max         13
_diffrn_reflns_limit_l_min         -13
_diffrn_reflns_number              81982
_diffrn_reflns_point_group_measured_fraction_full  0.998
_diffrn_reflns_point_group_measured_fraction_max  0.961
_diffrn_reflns_theta_full          25.242
_diffrn_reflns_theta_max           35.149
_diffrn_reflns_theta_min           3.340
_diffrn_ambient_environment        N~2~
_diffrn_ambient_temperature        120.00(10)
_diffrn_detector                   'CCD plate'
_diffrn_detector_area_resol_mean   10.3613
_diffrn_detector_type              Atlas
_diffrn_measured_fraction_theta_full  0.998
_diffrn_measured_fraction_theta_max  0.961
_diffrn_measurement_details
;
List of Runs (angles in degrees, time in seconds):

  # Type    Start    End  Width  t~exp~   \w     \q     \k     \f   Frames
--------------------------------------------------------------------------
  1  \w     64.00  97.00   1.00   15.00    --   23.16  32.00  22.00   33
  2  \w    -42.00  11.00   1.00   15.00    --   23.16 -32.00-136.00   53
  3  \w     21.00  46.00   1.00   15.00    --   23.16 -32.00-136.00   25
  4  \w      6.00  62.00   1.00   15.00    --   23.16  32.00  22.00   56
  5  \w    -36.00 -10.00   1.00   15.00    --  -22.22  32.00  22.00   26
  6  \w    -42.00   9.00   1.00   15.00    --  -22.22 -77.00 150.00   51
  7  \w      6.00  52.00   1.00   15.00    --  -22.22  32.00  22.00   46
  8  \w    -96.00 -70.00   1.00   15.00    --  -22.22 -32.00-136.00   26
  9  \w    -42.00   9.00   1.00   15.00    --  -22.22 -77.00 -60.00   51
 10  \w      1.00  58.00   1.00   15.00    --   23.16  38.00 120.00   57
 11  \w      2.00  95.00   1.00   15.00    --   23.16  38.00-180.00   93
 12  \w      9.00  83.00   1.00   15.00    --   23.16-132.00 148.41   74
 13  \w      9.00  83.00   1.00   15.00    --   23.16-132.00 -56.32   74
 14  \w      9.00  81.00   1.00   15.00    --   23.16-130.00  14.26   72
 15  \w    -44.00  35.00   1.00   15.00    --   23.16 -38.00 150.00   79
 16  \w      1.00  96.00   1.00   15.00    --   23.16  38.00 -60.00   95
;
_diffrn_measurement_device         'four-circle diffractometer'
_diffrn_measurement_device_type    'SuperNova, Dual, Cu at home/near, Atlas'
_diffrn_measurement_method         '\w scans'
_diffrn_orient_matrix_type        
 'CrysAlisPro convention (1999,Acta A55,543-557)'
_diffrn_orient_matrix_UB_11        0.0339272000
_diffrn_orient_matrix_UB_12        -0.0083431000
_diffrn_orient_matrix_UB_13        -0.0453763000
_diffrn_orient_matrix_UB_21        -0.0258646000
_diffrn_orient_matrix_UB_22        0.0129227000
_diffrn_orient_matrix_UB_23        -0.0680598000
_diffrn_orient_matrix_UB_31        0.0183984000
_diffrn_orient_matrix_UB_32        0.0334919000
_diffrn_orient_matrix_UB_33        0.0148946000
_diffrn_radiation_monochromator    mirror
_diffrn_radiation_probe            x-ray
_diffrn_radiation_type             'Mo K\a'
_diffrn_radiation_wavelength       0.71073
_diffrn_source                     'micro-focus sealed X-ray tube'
_diffrn_source_type                'SuperNova (Mo) X-ray Source'
_reflns_Friedel_coverage           0.000
_reflns_Friedel_fraction_full      .
_reflns_Friedel_fraction_max       .
_reflns_number_gt                  8713
_reflns_number_total               10787
_reflns_special_details
;
 Reflections were merged by SHELXL according to the crystal
 class for the calculation of statistics and refinement.
 
 _reflns_Friedel_fraction is defined as the number of unique
 Friedel pairs measured divided by the number that would be
 possible theoretically, ignoring centric projections and
 systematic absences.
;
_reflns_threshold_expression       'I > 2\s(I)'
_computing_cell_refinement         'CrysAlisPro 1.171.41.93a (Rigaku OD, 2020)'
_computing_data_collection         'CrysAlisPro 1.171.41.93a (Rigaku OD, 2020)'
_computing_data_reduction          'CrysAlisPro 1.171.41.93a (Rigaku OD, 2020)'
_computing_molecular_graphics      'Olex2 1.5 (Dolomanov et al., 2009)'
_computing_publication_material    'Olex2 1.5 (Dolomanov et al., 2009)'
_computing_structure_refinement    'SHELXL 2018/1 (Sheldrick, 2015)'
_computing_structure_solution      'SHELXT 2014/5 (Sheldrick, 2014)'
_refine_diff_density_max           1.511
_refine_diff_density_min           -1.171
_refine_diff_density_rms           0.213
_refine_ls_extinction_coef         .
_refine_ls_extinction_method       none
_refine_ls_goodness_of_fit_ref     1.087
_refine_ls_hydrogen_treatment      constr
_refine_ls_matrix_type             full
_refine_ls_number_parameters       307
_refine_ls_number_reflns           10787
_refine_ls_number_restraints       0
_refine_ls_R_factor_all            0.0481
_refine_ls_R_factor_gt             0.0306
_refine_ls_restrained_S_all        1.087
_refine_ls_shift/su_max            0.003
_refine_ls_shift/su_mean           0.000
_refine_ls_structure_factor_coef   Fsqd
_refine_ls_weighting_details      
 'w=1/[\s^2^(Fo^2^)+(0.0108P)^2^+4.8514P] where P=(Fo^2^+2Fc^2^)/3'
_refine_ls_weighting_scheme        calc
_refine_ls_wR_factor_gt            0.0500
_refine_ls_wR_factor_ref           0.0547
_refine_special_details            ?
_olex2_refinement_description
;
1. Fixed Uiso
 At 1.2 times of:
  All C(H) groups
2.a Aromatic/amide H refined with riding coordinates:
 C00G(H00G), C00H(H00H), C00J(H00J), C00K(H00K), C00M(H00M), C00N(H00N),
 C00O(H00O), C00Q(H00Q), C00R(H00R), C00S(H00S), C00T(H00T), C00U(H00U),
 C00V(H00V), C00W(H00W), C00X(H00X), C00Y(H00Y)
;
_atom_sites_solution_hydrogens     geom
_atom_sites_solution_primary       dual
_atom_sites_solution_secondary     ?
loop_
  _atom_site_label
  _atom_site_type_symbol
  _atom_site_fract_x
  _atom_site_fract_y
  _atom_site_fract_z
  _atom_site_U_iso_or_equiv
  _atom_site_adp_type
  _atom_site_occupancy
  _atom_site_site_symmetry_order
  _atom_site_calc_flag
  _atom_site_refinement_flags_posn
  _atom_site_refinement_flags_adp
  _atom_site_refinement_flags_occupancy
  _atom_site_disorder_assembly
  _atom_site_disorder_group
 Bi01 Bi 0.01936(2) 0.47094(2) 0.27518(2) 0.01630(3) Uani 1 1 d . . . . .
 Bi02 Bi 0.56739(2) 0.28295(2) 0.94987(2) 0.01780(3) Uani 1 1 d . . . . .
 Br03 Br -0.09267(3) 0.42541(2) 0.03607(4) 0.02502(8) Uani 1 1 d . . . . .
 Br04 Br 0.67925(3) 0.32838(2) 1.19112(5) 0.02607(8) Uani 1 1 d . . . . .
 S005 S 0.15616(6) 0.38944(4) 0.53222(10) 0.01666(15) Uani 1 1 d . . . . .
 S006 S 0.45679(6) 0.36936(4) 0.66286(10) 0.01692(16) Uani 1 1 d . . . . .
 O007 O 0.14218(18) 0.46487(12) 0.5309(3) 0.0208(5) Uani 1 1 d . . . . .
 O008 O 0.45071(18) 0.29353(12) 0.6782(3) 0.0207(5) Uani 1 1 d . . . . .
 O009 O 0.40704(18) 0.40312(14) 0.5322(3) 0.0235(6) Uani 1 1 d . . . . .
 O00A O 0.21824(18) 0.35942(14) 0.6510(3) 0.0237(6) Uani 1 1 d . . . . .
 C00B C -0.0166(2) 0.38374(17) 0.4352(4) 0.0171(6) Uani 1 1 d . . . . .
 C00C C 0.1280(2) 0.39990(17) 0.2176(4) 0.0154(6) Uani 1 1 d . . . . .
 C00D C 0.6263(2) 0.35356(17) 0.7805(4) 0.0170(6) Uani 1 1 d . . . . .
 C00E C 0.4714(2) 0.36990(17) 0.9780(4) 0.0180(7) Uani 1 1 d . . . . .
 C00F C 0.5692(2) 0.38614(17) 0.6638(4) 0.0155(6) Uani 1 1 d . . . . .
 C00G C 0.1444(2) 0.38332(18) 0.0666(4) 0.0192(7) Uani 1 1 d . . . . .
 H00G H 0.109709 0.403092 -0.021575 0.023 Uiso 1 1 calc R U . . .
 C00H C -0.1000(3) 0.35636(19) 0.4330(4) 0.0216(7) Uani 1 1 d . . . . .
 H00H H -0.147633 0.375804 0.366049 0.026 Uiso 1 1 calc R U . . .
 C00I C 0.1808(2) 0.36909(17) 0.3429(4) 0.0163(6) Uani 1 1 d . . . . .
 C00J C 0.7152(3) 0.36610(18) 0.7872(4) 0.0200(7) Uani 1 1 d . . . . .
 H00J H 0.755587 0.344627 0.865425 0.024 Uiso 1 1 calc R U . . .
 C00K C 0.4519(3) 0.39388(18) 1.1215(4) 0.0206(7) Uani 1 1 d . . . . .
 H00K H 0.478403 0.372936 1.215834 0.025 Uiso 1 1 calc R U . . .
 C00L C 0.0509(2) 0.35333(17) 0.5348(4) 0.0168(6) Uani 1 1 d . . . . .
 C00M C 0.2628(2) 0.30734(18) 0.1713(4) 0.0193(7) Uani 1 1 d . . . . .
 H00M H 0.308149 0.275860 0.154297 0.023 Uiso 1 1 calc R U . . .
 C00N C 0.5984(3) 0.43018(17) 0.5534(4) 0.0195(7) Uani 1 1 d . . . . .
 H00N H 0.558295 0.451868 0.475140 0.023 Uiso 1 1 calc R U . . .
 C00O C 0.2471(2) 0.32305(17) 0.3232(4) 0.0172(6) Uani 1 1 d . . . . .
 H00O H 0.281314 0.302566 0.411100 0.021 Uiso 1 1 calc R U . . .
 C00P C 0.4320(2) 0.40243(17) 0.8433(4) 0.0165(6) Uani 1 1 d . . . . .
 C00Q C 0.6879(3) 0.44153(18) 0.5608(4) 0.0208(7) Uani 1 1 d . . . . .
 H00Q H 0.709764 0.470526 0.485318 0.025 Uiso 1 1 calc R U . . .
 C00R C 0.7449(3) 0.41100(18) 0.6768(4) 0.0208(7) Uani 1 1 d . . . . .
 H00R H 0.805737 0.420531 0.682373 0.025 Uiso 1 1 calc R U . . .
 C00S C -0.1137(3) 0.3000(2) 0.5295(5) 0.0267(8) Uani 1 1 d . . . . .
 H00S H -0.171141 0.281804 0.528549 0.032 Uiso 1 1 calc R U . . .
 C00T C 0.3748(3) 0.45809(18) 0.8465(5) 0.0222(7) Uani 1 1 d . . . . .
 H00T H 0.349752 0.480035 0.752401 0.027 Uiso 1 1 calc R U . . .
 C00U C 0.3936(3) 0.44855(19) 1.1271(5) 0.0238(8) Uani 1 1 d . . . . .
 H00U H 0.379721 0.464237 1.225702 0.029 Uiso 1 1 calc R U . . .
 C00V C 0.0390(3) 0.29687(19) 0.6299(5) 0.0236(8) Uani 1 1 d . . . . .
 H00V H 0.086712 0.276793 0.695541 0.028 Uiso 1 1 calc R U . . .
 C00W C 0.3552(3) 0.48067(19) 0.9912(5) 0.0253(8) Uani 1 1 d . . . . .
 H00W H 0.315545 0.518118 0.997147 0.030 Uiso 1 1 calc R U . . .
 C00X C 0.2121(2) 0.33759(18) 0.0453(4) 0.0198(7) Uani 1 1 d . . . . .
 H00X H 0.223656 0.327023 -0.057924 0.024 Uiso 1 1 calc R U . . .
 C00Y C -0.0457(3) 0.2707(2) 0.6256(5) 0.0280(9) Uani 1 1 d . . . . .
 H00Y H -0.056302 0.232157 0.689762 0.034 Uiso 1 1 calc R U . . .

loop_
  _atom_site_aniso_label
  _atom_site_aniso_U_11
  _atom_site_aniso_U_22
  _atom_site_aniso_U_33
  _atom_site_aniso_U_23
  _atom_site_aniso_U_13
  _atom_site_aniso_U_12
 Bi01 0.01996(6) 0.01383(5) 0.01544(6) 0.00131(4) 0.00345(4) 0.00189(5)
 Bi02 0.02334(7) 0.01360(5) 0.01772(6) 0.00103(4) 0.00747(5) -0.00204(5)
 Br03 0.02527(19) 0.02721(18) 0.02064(18) 0.00534(14) -0.00453(15) -0.00264(14)
 Br04 0.0275(2) 0.02859(19) 0.02120(18) 0.00601(14) -0.00033(15) -0.00454(15)
 S005 0.0191(4) 0.0183(4) 0.0125(4) 0.0003(3) 0.0015(3) -0.0017(3)
 S006 0.0190(4) 0.0182(4) 0.0140(4) -0.0034(3) 0.0040(3) -0.0057(3)
 O007 0.0260(14) 0.0166(11) 0.0204(13) -0.0039(9) 0.0054(11) -0.0044(10)
 O008 0.0250(14) 0.0162(11) 0.0228(13) -0.0074(9) 0.0102(11) -0.0078(10)
 O009 0.0225(14) 0.0324(14) 0.0155(12) -0.0002(10) 0.0015(10) -0.0054(11)
 O00A 0.0234(14) 0.0304(14) 0.0160(12) 0.0022(10) -0.0021(10) -0.0009(11)
 C00B 0.0188(16) 0.0139(14) 0.0203(16) -0.0027(12) 0.0088(13) -0.0021(12)
 C00C 0.0165(16) 0.0160(14) 0.0147(15) 0.0017(11) 0.0054(12) 0.0022(12)
 C00D 0.0229(17) 0.0134(14) 0.0158(15) -0.0009(11) 0.0063(13) -0.0025(12)
 C00E 0.0188(17) 0.0167(15) 0.0193(16) -0.0036(12) 0.0057(13) -0.0039(12)
 C00F 0.0171(16) 0.0146(14) 0.0154(15) -0.0048(11) 0.0042(12) -0.0043(12)
 C00G 0.0233(18) 0.0219(16) 0.0126(15) 0.0021(12) 0.0027(13) 0.0026(13)
 C00H 0.0205(18) 0.0240(17) 0.0211(18) -0.0024(13) 0.0060(14) 0.0011(14)
 C00I 0.0187(16) 0.0177(15) 0.0131(14) -0.0001(11) 0.0043(12) -0.0006(12)
 C00J 0.0245(19) 0.0175(15) 0.0187(17) -0.0010(12) 0.0058(14) -0.0005(13)
 C00K 0.0257(19) 0.0219(17) 0.0150(16) -0.0042(12) 0.0060(14) -0.0052(14)
 C00L 0.0218(17) 0.0148(14) 0.0148(15) -0.0006(11) 0.0062(13) -0.0023(12)
 C00M 0.0188(17) 0.0186(15) 0.0213(17) 0.0005(13) 0.0059(14) 0.0004(13)
 C00N 0.0274(19) 0.0162(15) 0.0155(16) -0.0014(12) 0.0056(14) -0.0058(13)
 C00O 0.0150(15) 0.0165(15) 0.0193(16) 0.0025(12) -0.0010(13) -0.0020(12)
 C00P 0.0210(17) 0.0150(14) 0.0143(15) -0.0036(11) 0.0059(13) -0.0054(12)
 C00Q 0.0268(19) 0.0216(17) 0.0156(16) -0.0017(12) 0.0084(14) -0.0055(14)
 C00R 0.0204(18) 0.0235(17) 0.0200(17) -0.0026(13) 0.0084(14) -0.0066(14)
 C00S 0.024(2) 0.0249(18) 0.033(2) -0.0011(15) 0.0110(17) -0.0058(15)
 C00T 0.0238(19) 0.0205(16) 0.0229(18) -0.0007(13) 0.0056(15) -0.0025(14)
 C00U 0.031(2) 0.0231(17) 0.0197(18) -0.0075(13) 0.0102(15) -0.0052(15)
 C00V 0.029(2) 0.0224(17) 0.0209(18) 0.0050(14) 0.0088(15) 0.0010(15)
 C00W 0.029(2) 0.0174(16) 0.031(2) -0.0059(14) 0.0095(17) -0.0003(14)
 C00X 0.0226(18) 0.0210(16) 0.0166(16) -0.0017(12) 0.0051(14) -0.0007(13)
 C00Y 0.037(2) 0.0207(18) 0.029(2) 0.0054(15) 0.0151(18) -0.0039(16)

_geom_special_details
;
 All esds (except the esd in the dihedral angle between two l.s. planes)
 are estimated using the full covariance matrix.  The cell esds are taken
 into account individually in the estimation of esds in distances, angles
 and torsion angles; correlations between esds in cell parameters are only
 used when they are defined by crystal symmetry.  An approximate (isotropic)
 treatment of cell esds is used for estimating esds involving l.s. planes.
;
loop_
  _geom_bond_atom_site_label_1
  _geom_bond_atom_site_label_2
  _geom_bond_distance
  _geom_bond_site_symmetry_2
  _geom_bond_publ_flag
 Bi01 Br03 2.6588(4) . ?
 Bi01 O007 2.714(3) . ?
 Bi01 C00B 2.283(3) . ?
 Bi01 C00C 2.263(3) . ?
 Bi02 Br04 2.6695(4) . ?
 Bi02 O008 2.768(3) . ?
 Bi02 C00D 2.264(3) . ?
 Bi02 C00E 2.266(4) . ?
 S005 O007 1.467(3) . ?
 S005 O00A 1.429(3) . ?
 S005 C00I 1.763(3) . ?
 S005 C00L 1.766(4) . ?
 S006 O008 1.469(3) . ?
 S006 O009 1.433(3) . ?
 S006 C00F 1.760(4) . ?
 S006 C00P 1.764(3) . ?
 C00B C00H 1.385(5) . ?
 C00B C00L 1.389(5) . ?
 C00C C00G 1.392(5) . ?
 C00C C00I 1.397(5) . ?
 C00D C00F 1.396(5) . ?
 C00D C00J 1.384(5) . ?
 C00E C00K 1.387(5) . ?
 C00E C00P 1.387(5) . ?
 C00F C00N 1.390(5) . ?
 C00G H00G 0.9500 . ?
 C00G C00X 1.393(5) . ?
 C00H H00H 0.9500 . ?
 C00H C00S 1.398(5) . ?
 C00I C00O 1.378(5) . ?
 C00J H00J 0.9500 . ?
 C00J C00R 1.403(5) . ?
 C00K H00K 0.9500 . ?
 C00K C00U 1.388(5) . ?
 C00L C00V 1.386(5) . ?
 C00M H00M 0.9500 . ?
 C00M C00O 1.392(5) . ?
 C00M C00X 1.380(5) . ?
 C00N H00N 0.9500 . ?
 C00N C00Q 1.388(5) . ?
 C00O H00O 0.9500 . ?
 C00P C00T 1.389(5) . ?
 C00Q H00Q 0.9500 . ?
 C00Q C00R 1.374(5) . ?
 C00R H00R 0.9500 . ?
 C00S H00S 0.9500 . ?
 C00S C00Y 1.371(6) . ?
 C00T H00T 0.9500 . ?
 C00T C00W 1.387(5) . ?
 C00U H00U 0.9500 . ?
 C00U C00W 1.386(6) . ?
 C00V H00V 0.9500 . ?
 C00V C00Y 1.393(6) . ?
 C00W H00W 0.9500 . ?
 C00X H00X 0.9500 . ?
 C00Y H00Y 0.9500 . ?

loop_
  _geom_angle_atom_site_label_1
  _geom_angle_atom_site_label_2
  _geom_angle_atom_site_label_3
  _geom_angle
  _geom_angle_site_symmetry_1
  _geom_angle_site_symmetry_3
  _geom_angle_publ_flag
 Br03 Bi01 O007 158.28(5) . . ?
 C00B Bi01 Br03 92.36(9) . . ?
 C00B Bi01 O007 71.17(11) . . ?
 C00C Bi01 Br03 93.22(9) . . ?
 C00C Bi01 O007 72.15(10) . . ?
 C00C Bi01 C00B 86.04(12) . . ?
 Br04 Bi02 O008 156.55(5) . . ?
 C00D Bi02 Br04 91.84(9) . . ?
 C00D Bi02 O008 71.50(11) . . ?
 C00D Bi02 C00E 86.91(12) . . ?
 C00E Bi02 Br04 92.31(9) . . ?
 C00E Bi02 O008 70.96(11) . . ?
 O007 S005 C00I 105.12(15) . . ?
 O007 S005 C00L 104.79(16) . . ?
 O00A S005 O007 119.31(16) . . ?
 O00A S005 C00I 111.59(17) . . ?
 O00A S005 C00L 111.29(17) . . ?
 C00I S005 C00L 103.33(16) . . ?
 O008 S006 C00F 104.82(16) . . ?
 O008 S006 C00P 104.82(15) . . ?
 O009 S006 O008 119.15(16) . . ?
 O009 S006 C00F 110.35(16) . . ?
 O009 S006 C00P 111.90(17) . . ?
 C00F S006 C00P 104.62(16) . . ?
 S005 O007 Bi01 97.78(12) . . ?
 S006 O008 Bi02 96.14(12) . . ?
 C00H C00B Bi01 124.5(3) . . ?
 C00H C00B C00L 117.8(3) . . ?
 C00L C00B Bi01 117.5(2) . . ?
 C00G C00C Bi01 124.8(3) . . ?
 C00G C00C C00I 117.7(3) . . ?
 C00I C00C Bi01 117.5(2) . . ?
 C00F C00D Bi02 117.7(3) . . ?
 C00J C00D Bi02 123.6(3) . . ?
 C00J C00D C00F 118.7(3) . . ?
 C00K C00E Bi02 124.0(3) . . ?
 C00P C00E Bi02 117.7(2) . . ?
 C00P C00E C00K 118.3(3) . . ?
 C00D C00F S006 116.7(3) . . ?
 C00N C00F S006 120.8(3) . . ?
 C00N C00F C00D 122.5(3) . . ?
 C00C C00G H00G 120.2 . . ?
 C00C C00G C00X 119.7(3) . . ?
 C00X C00G H00G 120.2 . . ?
 C00B C00H H00H 120.1 . . ?
 C00B C00H C00S 119.8(4) . . ?
 C00S C00H H00H 120.1 . . ?
 C00C C00I S005 116.5(3) . . ?
 C00O C00I S005 120.4(3) . . ?
 C00O C00I C00C 123.1(3) . . ?
 C00D C00J H00J 120.5 . . ?
 C00D C00J C00R 119.0(4) . . ?
 C00R C00J H00J 120.5 . . ?
 C00E C00K H00K 120.1 . . ?
 C00E C00K C00U 119.8(4) . . ?
 C00U C00K H00K 120.1 . . ?
 C00B C00L S005 116.2(3) . . ?
 C00V C00L S005 120.4(3) . . ?
 C00V C00L C00B 123.3(4) . . ?
 C00O C00M H00M 120.1 . . ?
 C00X C00M H00M 120.1 . . ?
 C00X C00M C00O 119.8(3) . . ?
 C00F C00N H00N 121.0 . . ?
 C00Q C00N C00F 118.0(4) . . ?
 C00Q C00N H00N 121.0 . . ?
 C00I C00O C00M 118.3(3) . . ?
 C00I C00O H00O 120.9 . . ?
 C00M C00O H00O 120.9 . . ?
 C00E C00P S006 116.9(3) . . ?
 C00E C00P C00T 122.8(3) . . ?
 C00T C00P S006 120.3(3) . . ?
 C00N C00Q H00Q 119.9 . . ?
 C00R C00Q C00N 120.3(3) . . ?
 C00R C00Q H00Q 119.9 . . ?
 C00J C00R H00R 119.3 . . ?
 C00Q C00R C00J 121.5(4) . . ?
 C00Q C00R H00R 119.3 . . ?
 C00H C00S H00S 119.5 . . ?
 C00Y C00S C00H 121.1(4) . . ?
 C00Y C00S H00S 119.5 . . ?
 C00P C00T H00T 121.0 . . ?
 C00W C00T C00P 118.0(4) . . ?
 C00W C00T H00T 121.0 . . ?
 C00K C00U H00U 119.4 . . ?
 C00W C00U C00K 121.1(3) . . ?
 C00W C00U H00U 119.4 . . ?
 C00L C00V H00V 121.2 . . ?
 C00L C00V C00Y 117.5(4) . . ?
 C00Y C00V H00V 121.2 . . ?
 C00T C00W H00W 120.0 . . ?
 C00U C00W C00T 120.0(4) . . ?
 C00U C00W H00W 120.0 . . ?
 C00G C00X H00X 119.3 . . ?
 C00M C00X C00G 121.4(3) . . ?
 C00M C00X H00X 119.3 . . ?
 C00S C00Y C00V 120.5(4) . . ?
 C00S C00Y H00Y 119.8 . . ?
 C00V C00Y H00Y 119.8 . . ?

loop_
  _geom_torsion_atom_site_label_1
  _geom_torsion_atom_site_label_2
  _geom_torsion_atom_site_label_3
  _geom_torsion_atom_site_label_4
  _geom_torsion
  _geom_torsion_site_symmetry_1
  _geom_torsion_site_symmetry_2
  _geom_torsion_site_symmetry_3
  _geom_torsion_site_symmetry_4
  _geom_torsion_publ_flag
 Bi01 C00B C00H C00S 176.1(3) . . . . ?
 Bi01 C00B C00L S005 3.2(3) . . . . ?
 Bi01 C00B C00L C00V -175.4(3) . . . . ?
 Bi01 C00C C00G C00X -178.5(3) . . . . ?
 Bi01 C00C C00I S005 0.1(4) . . . . ?
 Bi01 C00C C00I C00O 177.7(3) . . . . ?
 Bi02 C00D C00F S006 0.8(3) . . . . ?
 Bi02 C00D C00F C00N -179.6(2) . . . . ?
 Bi02 C00D C00J C00R -179.8(2) . . . . ?
 Bi02 C00E C00K C00U 178.5(3) . . . . ?
 Bi02 C00E C00P S006 3.3(4) . . . . ?
 Bi02 C00E C00P C00T -177.4(3) . . . . ?
 S005 C00I C00O C00M 178.5(3) . . . . ?
 S005 C00L C00V C00Y -179.6(3) . . . . ?
 S006 C00F C00N C00Q 179.7(3) . . . . ?
 S006 C00P C00T C00W 177.9(3) . . . . ?
 O007 S005 C00I C00C -44.9(3) . . . . ?
 O007 S005 C00I C00O 137.4(3) . . . . ?
 O007 S005 C00L C00B 43.2(3) . . . . ?
 O007 S005 C00L C00V -138.1(3) . . . . ?
 O008 S006 C00F C00D -47.4(3) . . . . ?
 O008 S006 C00F C00N 133.0(3) . . . . ?
 O008 S006 C00P C00E 44.7(3) . . . . ?
 O008 S006 C00P C00T -134.6(3) . . . . ?
 O009 S006 O008 Bi02 179.10(14) . . . . ?
 O009 S006 C00F C00D -176.9(3) . . . . ?
 O009 S006 C00F C00N 3.5(3) . . . . ?
 O009 S006 C00P C00E 175.2(3) . . . . ?
 O009 S006 C00P C00T -4.2(3) . . . . ?
 O00A S005 O007 Bi01 179.89(14) . . . . ?
 O00A S005 C00I C00C -175.6(3) . . . . ?
 O00A S005 C00I C00O 6.7(3) . . . . ?
 O00A S005 C00L C00B 173.5(3) . . . . ?
 O00A S005 C00L C00V -7.8(3) . . . . ?
 C00B C00H C00S C00Y -0.8(6) . . . . ?
 C00B C00L C00V C00Y -1.0(6) . . . . ?
 C00C C00G C00X C00M 1.0(6) . . . . ?
 C00C C00I C00O C00M 0.9(5) . . . . ?
 C00D C00F C00N C00Q 0.1(5) . . . . ?
 C00D C00J C00R C00Q -1.3(5) . . . . ?
 C00E C00K C00U C00W -1.1(6) . . . . ?
 C00E C00P C00T C00W -1.4(5) . . . . ?
 C00F S006 O008 Bi02 55.09(14) . . . . ?
 C00F S006 C00P C00E -65.4(3) . . . . ?
 C00F S006 C00P C00T 115.3(3) . . . . ?
 C00F C00D C00J C00R 0.0(5) . . . . ?
 C00F C00N C00Q C00R -1.5(5) . . . . ?
 C00G C00C C00I S005 -178.3(3) . . . . ?
 C00G C00C C00I C00O -0.7(5) . . . . ?
 C00H C00B C00L S005 179.4(3) . . . . ?
 C00H C00B C00L C00V 0.8(5) . . . . ?
 C00H C00S C00Y C00V 0.5(6) . . . . ?
 C00I S005 O007 Bi01 53.82(16) . . . . ?
 C00I S005 C00L C00B -66.6(3) . . . . ?
 C00I S005 C00L C00V 112.0(3) . . . . ?
 C00I C00C C00G C00X -0.3(5) . . . . ?
 C00J C00D C00F S006 -179.0(3) . . . . ?
 C00J C00D C00F C00N 0.6(5) . . . . ?
 C00K C00E C00P S006 -178.8(3) . . . . ?
 C00K C00E C00P C00T 0.5(5) . . . . ?
 C00K C00U C00W C00T 0.2(6) . . . . ?
 C00L S005 O007 Bi01 -54.74(15) . . . . ?
 C00L S005 C00I C00C 64.8(3) . . . . ?
 C00L S005 C00I C00O -113.0(3) . . . . ?
 C00L C00B C00H C00S 0.1(5) . . . . ?
 C00L C00V C00Y C00S 0.4(6) . . . . ?
 C00N C00Q C00R C00J 2.1(5) . . . . ?
 C00O C00M C00X C00G -0.7(5) . . . . ?
 C00P S006 O008 Bi02 -54.79(16) . . . . ?
 C00P S006 C00F C00D 62.6(3) . . . . ?
 C00P S006 C00F C00N -117.0(3) . . . . ?
 C00P C00E C00K C00U 0.7(5) . . . . ?
 C00P C00T C00W C00U 1.0(6) . . . . ?
 C00X C00M C00O C00I -0.2(5) . . . . ?

_shelx_res_file
;
TITL biafca_a.res in P2(1)/c
    biafca.res
    created by SHELXL-2018/1 at 09:55:37 on 03-Apr-2023
REM Old TITL BIAFCA in P2(1)/c
REM SHELXT solution in P2(1)/c
REM R1 0.062, Rweak 0.004, Alpha 0.044, Orientation as input
REM Formula found by SHELXT: C24 O4 S2 Br2 Bi2
CELL 0.71073 15.3959 19.2379 8.6034 90 97.324 90
ZERR 8 0.0003 0.0004 0.0002 0 0.002 0
LATT 1
SYMM -X,0.5+Y,0.5-Z
SFAC C H Bi Br O S
UNIT 96 64 8 8 16 8

L.S. 4 0 0
PLAN  6
SIZE 0.182 0.202 0.298
TEMP -153
CONF
BIND O008 Bi02
BOND $H
list 4
fmap 2 53
MORE -1
ACTA
REM <olex2.extras>
REM <HklSrc "%.\\BIAFCA.hkl">
REM </olex2.extras>

WGHT    0.010800    4.851400
FVAR       0.12655
BI01  3    0.019360    0.470941    0.275181    11.00000    0.01996    0.01383 =
         0.01544    0.00131    0.00345    0.00189
BI02  3    0.567393    0.282945    0.949871    11.00000    0.02334    0.01360 =
         0.01772    0.00103    0.00747   -0.00204
BR03  4   -0.092672    0.425410    0.036074    11.00000    0.02527    0.02721 =
         0.02064    0.00534   -0.00453   -0.00264
BR04  4    0.679253    0.328383    1.191115    11.00000    0.02753    0.02859 =
         0.02120    0.00601   -0.00033   -0.00454
S005  6    0.156160    0.389438    0.532225    11.00000    0.01906    0.01834 =
         0.01248    0.00030    0.00155   -0.00166
S006  6    0.456786    0.369356    0.662856    11.00000    0.01903    0.01824 =
         0.01400   -0.00338    0.00401   -0.00571
O007  5    0.142181    0.464870    0.530853    11.00000    0.02597    0.01656 =
         0.02037   -0.00387    0.00535   -0.00441
O008  5    0.450705    0.293530    0.678203    11.00000    0.02497    0.01624 =
         0.02277   -0.00741    0.01017   -0.00782
O009  5    0.407043    0.403122    0.532225    11.00000    0.02249    0.03237 =
         0.01547   -0.00015    0.00148   -0.00540
O00A  5    0.218239    0.359424    0.651044    11.00000    0.02341    0.03045 =
         0.01601    0.00218   -0.00210   -0.00087
C00B  1   -0.016608    0.383739    0.435176    11.00000    0.01884    0.01391 =
         0.02034   -0.00267    0.00883   -0.00211
C00C  1    0.127965    0.399897    0.217598    11.00000    0.01646    0.01600 =
         0.01466    0.00166    0.00545    0.00221
C00D  1    0.626314    0.353563    0.780538    11.00000    0.02294    0.01336 =
         0.01575   -0.00094    0.00630   -0.00248
C00E  1    0.471366    0.369899    0.977976    11.00000    0.01884    0.01674 =
         0.01928   -0.00361    0.00568   -0.00394
C00F  1    0.569230    0.386139    0.663839    11.00000    0.01709    0.01456 =
         0.01536   -0.00478    0.00421   -0.00430
C00G  1    0.144443    0.383320    0.066582    11.00000    0.02333    0.02187 =
         0.01265    0.00210    0.00268    0.00260
AFIX  43
H00G  2    0.109709    0.403092   -0.021575    11.00000   -1.20000
AFIX   0
C00H  1   -0.099957    0.356360    0.432976    11.00000    0.02048    0.02399 =
         0.02110   -0.00237    0.00599    0.00108
AFIX  43
H00H  2   -0.147633    0.375804    0.366049    11.00000   -1.20000
AFIX   0
C00I  1    0.180833    0.369093    0.342870    11.00000    0.01869    0.01766 =
         0.01311   -0.00007    0.00432   -0.00061

C00J  1    0.715242    0.366104    0.787237    11.00000    0.02449    0.01749 =
         0.01867   -0.00105    0.00581   -0.00047
AFIX  43
H00J  2    0.755587    0.344627    0.865425    11.00000   -1.20000
AFIX   0
C00K  1    0.451896    0.393878    1.121545    11.00000    0.02575    0.02188 =
         0.01503   -0.00415    0.00600   -0.00521
AFIX  43
H00K  2    0.478403    0.372936    1.215834    11.00000   -1.20000
AFIX   0

C00L  1    0.050885    0.353335    0.534840    11.00000    0.02177    0.01479 =
         0.01476   -0.00060    0.00620   -0.00232
C00M  1    0.262751    0.307337    0.171262    11.00000    0.01879    0.01861 =
         0.02127    0.00051    0.00591    0.00036
AFIX  43
H00M  2    0.308149    0.275860    0.154297    11.00000   -1.20000
AFIX   0

C00N  1    0.598396    0.430178    0.553387    11.00000    0.02737    0.01621 =
         0.01554   -0.00139    0.00556   -0.00579
AFIX  43
H00N  2    0.558295    0.451868    0.475140    11.00000   -1.20000
AFIX   0

C00O  1    0.247136    0.323054    0.323216    11.00000    0.01502    0.01651 =
         0.01933    0.00249   -0.00104   -0.00197
AFIX  43
H00O  2    0.281314    0.302566    0.411100    11.00000   -1.20000
AFIX   0

C00P  1    0.432033    0.402435    0.843274    11.00000    0.02102    0.01498 =
         0.01432   -0.00365    0.00594   -0.00544
C00Q  1    0.687852    0.441528    0.560792    11.00000    0.02678    0.02156 =
         0.01560   -0.00174    0.00841   -0.00549
AFIX  43
H00Q  2    0.709764    0.470526    0.485318    11.00000   -1.20000
AFIX   0
C00R  1    0.744875    0.411004    0.676825    11.00000    0.02041    0.02352 =
         0.02004   -0.00255    0.00836   -0.00664
AFIX  43
H00R  2    0.805737    0.420531    0.682373    11.00000   -1.20000
AFIX   0

C00S  1   -0.113721    0.300023    0.529541    11.00000    0.02441    0.02494 =
         0.03265   -0.00110    0.01098   -0.00575
AFIX  43
H00S  2   -0.171141    0.281804    0.528549    11.00000   -1.20000
AFIX   0

C00T  1    0.374770    0.458092    0.846502    11.00000    0.02381    0.02053 =
         0.02294   -0.00074    0.00558   -0.00245
AFIX  43
H00T  2    0.349752    0.480035    0.752401    11.00000   -1.20000
AFIX   0
C00U  1    0.393583    0.448551    1.127093    11.00000    0.03058    0.02306 =
         0.01972   -0.00752    0.01025   -0.00521
AFIX  43
H00U  2    0.379721    0.464237    1.225702    11.00000   -1.20000
AFIX   0

C00V  1    0.038965    0.296869    0.629917    11.00000    0.02918    0.02235 =
         0.02088    0.00503    0.00885    0.00095
AFIX  43
H00V  2    0.086712    0.276793    0.695541    11.00000   -1.20000
AFIX   0

C00W  1    0.355209    0.480671    0.991197    11.00000    0.02903    0.01739 =
         0.03094   -0.00594    0.00948   -0.00032
AFIX  43
H00W  2    0.315545    0.518118    0.997147    11.00000   -1.20000
AFIX   0

C00X  1    0.212126    0.337590    0.045350    11.00000    0.02261    0.02103 =
         0.01659   -0.00175    0.00512   -0.00069
AFIX  43
H00X  2    0.223656    0.327023   -0.057924    11.00000   -1.20000
AFIX   0
C00Y  1   -0.045675    0.270651    0.625642    11.00000    0.03746    0.02075 =
         0.02866    0.00544    0.01508   -0.00392
AFIX  43
H00Y  2   -0.056302    0.232157    0.689762    11.00000   -1.20000
AFIX   0
HKLF 4


REM  biafca_a.res in P2(1)/c
REM R1 =  0.0306 for    8713 Fo > 4sig(Fo)  and  0.0481 for all   10787 data
REM    307 parameters refined using      0 restraints

END

WGHT      0.0108      4.8589

REM Highest difference peak  1.511,  deepest hole -1.171,  1-sigma level  0.213
Q1    1   0.6075  0.2773  0.9949  11.00000  0.05    1.51
Q2    1   0.4586  0.2393  0.7066  11.00000  0.05    1.39
Q3    1   0.5188  0.2806  0.8891  11.00000  0.05    1.26
Q4    1   0.1275  0.5185  0.5149  11.00000  0.05    1.23
Q5    1   0.6165  0.2825  0.9136  11.00000  0.05    1.16
Q6    1  -0.0279  0.4593  0.2149  11.00000  0.05    1.16
;
_shelx_res_checksum                62897
_shelx_hkl_file
;
   0   0   2   79.41    5.71
   0   0  -2   77.68    5.93
   0   0   2   77.03    5.46
   0   0   3    1.97    2.68
   0   0  -3    1.20    2.59
   0   0   3    0.47    2.13
   0   0  -3    0.46    1.59
   0   0   4 1657.12   34.48
   0   0   4 1681.98   36.35
   0   0  -4 1706.75   39.05
   0   0   5    0.06    3.37
   0   0  -5    2.68    4.67
   0   0  -6    7.08    5.42
   0   0   6   15.07    7.22
   0   0   6   12.62    4.39
   0   0  -7    3.17    6.31
   0   0   7   -8.00    7.45
   0   0   7  -10.10    6.69
   0   0  -7   -9.68    9.91
   0   0  -8  452.49   29.85
   0   0   8  453.69   28.71
   0   0   8  422.39   24.57
   0   0  -8  417.42   29.50
   0   0  -9   10.40    8.60
   0   0   9    4.92    7.99
   0   0   9    2.10    5.24
   0   0  -9    2.53    8.73
   0   0 -10  394.40   31.88
   0   0  10  321.20   27.34
   0   0  10  368.22   25.19
   0   0 -10  343.65   31.11
   0   0 -11  -20.66   12.46
   0   0  11    0.92    7.98
   0   0  11    5.76    5.84
   0   0 -11   -9.45   10.44
   0   0 -12  220.85   27.29
   0   0  12  221.20   26.14
   0   0  12  241.50   21.81
   0   0 -12  255.21   29.80
   0   0 -13   22.87   11.23
   0   0  13    0.59    7.15
   0   0 -13    4.97    9.24
   0   1   2   87.15    3.76
   0  -1  -2   89.56    3.73
   0   1  -2  100.16    6.34
   0   1  -2   96.18    6.21
   0  -1   2   96.08    6.32
   0   1   2   94.56    6.53
   0  -1   2   85.60    5.82
   0   1   2   88.22    5.40
   0   1  -2   88.66    6.77
   0  -1   2   87.49    6.32
   0  -1  -3  329.05    7.33
   0   1  -3  374.63   15.14
   0   1  -3  342.01   14.38
   0  -1  -3  316.58   15.76
   0  -1   3  336.22   14.03
   0   1   3  338.58   14.78
   0  -1   3  343.00   14.57
   0   1   3  334.24   12.68
   0   1   3  335.02    7.71
   0  -1   4  960.53   27.64
   0   1   4  994.96   25.42
   0  -1  -4  995.14   30.36
   0   1  -4  979.01   28.55
   0   1   4  984.20   28.51
   0   1   5  164.92   11.76
   0  -1   5  160.69   12.97
   0   1   5  165.98   13.38
   0   1  -5  176.17   14.27
   0  -1  -5  182.05   15.35
   0  -1  -6  173.10   16.53
   0   1  -6  176.39   15.88
   0   1   6  169.37   15.30
   0  -1   6  176.69   15.72
   0   1   6  159.95   12.82
   0  -1   6  164.83   13.91
   0   1  -7  154.15   17.50
   0  -1  -7  161.98   17.72
   0  -1   7  144.93   15.66
   0   1   7  144.70   15.96
   0   1   7  145.22   12.99
   0  -1   7  146.61   14.41
   0  -1  -7  151.01   16.38
   0   1  -7  156.54   16.84
   0   1  -8   20.82    9.77
   0  -1  -8   17.44   10.16
   0  -1   8   28.86   11.11
   0   1   8   30.13   11.18
   0  -1   8   16.08    7.10
   0   1   8    9.80    5.94
   0   1  -8   -3.87   10.11
   0  -1  -8   -7.95    9.85
   0  -1  -9  241.58   25.00
   0   1  -9  244.56   24.00
   0   1   9  202.69   20.95
   0  -1   9  206.37   21.37
   0   1   9  226.92   18.82
   0  -1   9  232.37   19.81
   0  -1  -9  205.23   21.87
   0   1  -9  211.50   22.82
   0   1 -10  -11.93   10.80
   0  -1 -10   -4.63   11.13
   0   1  10   -1.20    7.72
   0  -1  10    1.62    7.18
   0  -1  10    2.87    5.02
   0   1  10    0.80    5.31
   0  -1 -10    1.37    8.34
   0   1 -10   -1.87    8.91
   0  -1 -11   74.74   16.20
   0   1 -11   60.63   14.77
   0  -1  11   76.05   15.14
   0   1  11   74.88   15.31
   0   1  11   78.96   12.14
   0  -1  11   77.00   12.95
   0   1 -11   75.04   16.52
   0  -1 -11   72.84   16.40
   0   1 -12  110.38   20.10
   0  -1 -12  149.50   23.38
   0  -1 -12  136.31   22.35
   0   1 -12  145.96   23.81
   0   1  12  116.31   19.33
   0  -1  12  123.20   19.72
   0  -1  12  142.13   17.85
   0   1 -13  142.52   23.68
   0  -1 -13  123.70   22.10
   0   1  13  113.07   19.08
   0   1 -13  150.09   23.86
   0  -1 -13  141.22   23.05
   0   1  13  124.98   20.35
   0  -1  13  117.15   20.45
   0   2   2 1256.21   24.04
   0   2  -2 1217.59   20.91
   0  -2   2 1252.40   21.88
   0   2  -2 1348.29   22.78
   0   2   2 1255.57   19.84
   0   2   2 1314.28   17.49
   0  -2   2 1270.15   25.51
   0  -2  -2 1252.48   18.41
   0   2   2 1258.44   18.14
   0   2   3  479.81   17.89
   0   2  -3  522.87   17.93
   0  -2   3  536.75   17.84
   0   2  -3  500.39   17.07
   0   2   3  531.85   15.49
   0   2   3  476.30   14.17
   0  -2   3  487.53   18.25
   0   2   3  488.83   11.71
   0  -2  -3  495.93   11.85
   0   2  -4  485.44   20.06
   0   2   4  494.03   20.93
   0  -2  -4  522.85   22.80
   0   2  -4  552.62   21.57
   0   2   4  538.38   18.28
   0  -2   4  506.06   21.14
   0   2   4  511.16   17.52
   0  -2  -4  505.43   11.77
   0  -2   5    4.22    3.78
   0   2   5    3.68    2.81
   0   2  -5    0.08    4.45
   0  -2  -5    1.86    5.55
   0   2   5    2.05    5.01
   0   2   6   77.40   10.89
   0  -2  -6   71.51   10.66
   0   2  -6   83.29   10.90
   0  -2   6   82.28   11.95
   0   2   6   82.07   11.48
   0  -2   6   80.51   10.37
   0   2   6   82.72    8.98
   0   2  -7   96.19   13.68
   0  -2  -7   69.26   13.04
   0   2   7   85.84   13.18
   0  -2   7   74.76   12.91
   0  -2   7   81.68   11.47
   0   2   7   79.45    9.41
   0   2  -7   74.86   12.51
   0  -2  -7   86.57   13.68
   0   2  -8  470.73   29.74
   0  -2  -8  481.21   32.18
   0  -2   8  440.32   28.52
   0   2   8  443.78   28.22
   0  -2   8  474.37   27.73
   0   2   8  487.71   24.45
   0  -2  -8  465.52   30.56
   0   2  -8  475.01   31.87
   0   2  -9   45.18   10.34
   0  -2  -9   66.68   14.23
   0  -2   9   60.94   12.69
   0   2   9   64.07   13.51
   0   2   9   60.73    9.39
   0  -2   9   54.38   10.45
   0   2  -9   45.21   11.42
   0  -2  -9   36.27   10.39
   0  -2 -10   68.86   15.11
   0   2 -10   50.34   12.12
   0   2  10   52.12   12.32
   0  -2  10   53.31   12.09
   0   2  10   54.80    9.38
   0  -2  10   59.91   11.55
   0  -2 -10   51.80   12.87
   0   2 -10   60.54   13.54
   0   2 -11   26.43   10.31
   0  -2 -11    0.41   10.22
   0   2 -11   13.18    9.96
   0  -2 -11   16.46   10.42
   0  -2  11   20.65    9.86
   0   2  11   41.41   12.96
   0   2  11   36.12    8.42
   0  -2  11   21.64    8.44
   0   2 -12  -11.82   10.02
   0  -2 -12  -12.73   11.56
   0   2  12    4.77    8.63
   0  -2 -12    5.55    9.49
   0   2 -12   19.06   11.19
   0  -2  12   -1.31    7.23
   0   2  12   20.09   11.37
   0  -2  12    4.67    5.38
   0  -2 -13   -1.13    7.76
   0   2 -13   -3.02    8.32
   0   2  13    5.07    8.32
   0   2  13   -1.49    7.14
   0  -2  13   -1.68    7.69
   0  -2 -13   -3.60    8.23
   0   2 -13    6.40    9.24
   0   3  -1  266.38    7.33
   0   3  -1  258.29    7.29
   0  -3   1  246.10    7.44
   0  -3   1  245.13    8.64
   0  -3  -1  263.21    9.52
   0   3   1  267.31    8.77
   0  -3  -1  260.62    9.06
   0   3   1  256.06    9.27
   0   3   1  250.84    9.47
   0  -3  -1  256.07   12.53
   0   3   1  265.67   11.15
   0  -3  -1  277.67    9.80
   0   3   1  253.50    9.86
   0  -3  -1  240.30    9.17
   0  -3   1  262.44   10.01
   0  -3  -1  258.20    7.97
   0   3   2  557.18   16.34
   0  -3   2  559.65   14.48
   0   3  -2  536.21   13.82
   0  -3  -2  588.13   14.92
   0  -3   2  548.31   12.31
   0   3   2  557.09   14.32
   0   3   2  536.24   12.35
   0   3   2  544.28   17.00
   0   3   2  588.20   14.13
   0  -3  -2  563.42   14.05
   0  -3   2  567.22   17.67
   0   3   3   30.12    3.47
   0  -3   3   35.93    3.10
   0  -3  -3   38.45    4.07
   0   3   3   34.55    5.57
   0  -3   3   45.37    5.37
   0   3  -3   35.87    4.69
   0   3  -3   33.69    4.80
   0   3   3   37.90    3.91
   0   3   3   35.43    4.07
   0   3  -3   47.53    6.39
   0   3   3   32.58    3.91
   0  -3   3   31.34    5.29
   0  -3  -4 2357.74   46.62
   0  -3   4 2223.53   21.87
   0  -3  -4 2376.49   30.23
   0  -3  -4 2246.64   49.52
   0   3   4 2180.21   43.97
   0   3  -4 2283.07   41.23
   0   3  -4 2502.68   45.55
   0   3   4 2445.04   38.00
   0   3   4 2284.00   34.10
   0  -3   4 2307.76   45.98
   0  -3  -5  550.56   14.25
   0   3   5  586.77   20.94
   0  -3   5  544.52   24.63
   0   3   5  528.67   19.12
   0   3  -5  583.84   24.18
   0   3   5  539.42   24.88
   0  -3  -5  540.19   27.41
   0  -3  -6  455.67   27.09
   0   3  -6  474.60   24.38
   0   3   6  462.98   24.73
   0   3   6  433.59   23.87
   0  -3   6  413.82   23.59
   0   3   6  441.34   19.31
   0  -3   6  435.06   24.15
   0   3  -7 1097.55   39.90
   0  -3  -7 1085.53   45.62
   0   3   7 1047.44   39.18
   0  -3   7  996.14   38.85
   0   3   7 1058.16   32.55
   0  -3   7 1063.55   39.16
   0  -3  -7 1107.96   43.31
   0   3  -7 1163.85   44.95
   0   3  -8  819.11   38.62
   0  -3  -8  833.38   42.32
   0   3   8  746.62   36.26
   0  -3   8  725.68   36.00
   0   3   8  822.02   30.45
   0  -3   8  792.30   35.96
   0  -3  -8  845.25   41.25
   0   3  -8  829.51   41.74
   0   3  -9   77.39   13.29
   0  -3  -9   80.38   16.34
   0  -3   9   78.69   14.32
   0   3   9   76.43   13.86
   0  -3   9   84.24   13.22
   0   3   9   82.94   10.63
   0   3  -9   51.89   12.41
   0  -3  -9   55.73   11.03
   0   3 -10    2.30    8.66
   0  -3 -10    5.41    8.64
   0   3 -10   -1.82    9.99
   0  -3 -10   -1.06    8.66
   0   3  10    5.37    8.19
   0  -3  10    0.22    7.02
   0   3  10    5.43    4.63
   0  -3  10    3.19    5.55
   0   3 -11  189.62   23.26
   0  -3 -11  177.37   23.89
   0   3  11  192.39   22.02
   0   3 -11  203.34   25.79
   0  -3 -11  182.08   23.67
   0   3  11  200.80   23.13
   0  -3  11  183.87   22.11
   0   3  11  192.35   17.17
   0  -3  11  209.11   21.68
   0   3 -12    4.58    8.09
   0  -3 -12  -13.05   11.89
   0   3  12    7.77    7.85
   0  -3 -12   16.95   11.09
   0   3 -12   -1.69    9.39
   0   3  12    9.97    8.63
   0  -3  12   -3.57    8.94
   0  -3  12   10.66    6.79
   0  -3 -13    7.70    9.34
   0   3 -13    4.64    8.29
   0  -3 -13   -0.94    8.12
   0   3 -13    6.79    9.85
   0   3  13   -5.12    7.34
   0  -3  13    3.33    5.88
   0  -3  13    2.71    6.96
   0   3  13  -11.46    8.88
   0   4   0   67.03    3.88
   0  -4   0   63.63    4.87
   0   4   0   61.08    5.45
   0  -4   0   55.80    5.54
   0   4   0   58.44    5.42
   0  -4   0   55.28    5.55
   0   4   0   53.70    4.03
   0  -4   0   63.20    4.34
   0   4  -1  512.27   11.81
   0  -4   1  510.94   12.10
   0   4  -1  502.07   10.03
   0   4  -1  490.44   11.72
   0  -4   1  500.45   11.60
   0   4   1  523.05   13.20
   0   4   1  503.70   15.04
   0  -4   1  497.78   14.06
   0  -4  -1  512.08   15.14
   0  -4  -1  520.67   13.29
   0   4   1  495.14   14.75
   0   4   1  503.09   16.70
   0  -4  -1  551.78   19.47
   0  -4  -1  548.50   15.23
   0   4  -1  527.45   14.87
   0  -4  -1  469.70   16.46
   0   4   1  527.33   15.88
   0   4  -1  492.72   15.83
   0  -4   1  477.34   14.95
   0   4  -2   45.07    4.29
   0  -4   2   39.58    4.27
   0   4   2   35.69    4.25
   0  -4  -2   46.23    5.11
   0   4   2   28.80    4.10
   0  -4  -2   39.77    4.44
   0  -4   2   39.89    4.14
   0  -4  -2   42.06    3.90
   0   4   2   50.16    6.55
   0  -4  -2   41.04    4.61
   0  -4  -2   53.26    6.83
   0  -4  -2   44.48    4.80
   0   4   2   40.65    4.29
   0   4   2   38.80    3.72
   0  -4   2   47.84    6.07
   0  -4  -3   82.06    7.34
   0   4  -3   77.18    7.06
   0   4  -3   75.51    6.84
   0  -4   3   77.94    7.01
   0   4  -3   76.57    6.75
   0   4   3   72.15    7.48
   0  -4  -3   77.69    6.38
   0  -4   3   79.35    5.51
   0   4   3   75.36    5.57
   0   4   3   79.13    8.73
   0  -4  -3   72.15    6.79
   0   4   3   78.31    6.36
   0  -4   3   81.37    9.26
   0   4   3   75.71    4.80
   0  -4  -4  424.82   19.71
   0   4  -4  436.68   19.96
   0   4  -4  459.83   19.52
   0   4   4  417.88   19.79
   0  -4   4  449.58   19.56
   0   4  -4  418.14   17.72
   0  -4  -4  442.28   15.25
   0  -4   4  417.94   11.82
   0   4   4  434.23   14.87
   0   4   4  456.99   20.63
   0   4   4  461.92   16.67
   0  -4   4  428.87   21.02
   0   4   4  418.36   13.77
   0  -4   5 1366.05   38.01
   0   4   5 1429.30   37.76
   0   4  -5 1473.56   37.47
   0   4   5 1454.76   40.35
   0  -4  -5 1393.52   44.33
   0  -4  -5 1496.26   27.21
   0  -4   5 1480.68   18.84
   0  -4   5 1438.22   40.66
   0   4   5 1454.97   29.51
   0   4   5 1554.88   33.98
   0   4   5 1506.07   30.70
   0   4  -6  512.82   24.89
   0   4   6  462.31   25.55
   0  -4  -6  481.94   28.65
   0  -4  -6  492.72   14.98
   0  -4   6  470.44   25.28
   0   4   6  496.72   25.33
   0   4   6  495.65   19.30
   0  -4   6  480.96   25.75
   0   4   6  519.46   19.92
   0   4   7   -2.59    5.97
   0   4  -7    0.88    6.15
   0  -4  -7   -1.13    7.92
   0   4   7    6.62    6.53
   0  -4   7    4.59    6.57
   0   4   7   -0.56    3.39
   0  -4   7    1.81    5.43
   0   4  -7  -10.34   10.23
   0  -4  -7  -10.16    8.47
   0   4  -8    7.67    6.71
   0  -4  -8    3.49    7.51
   0  -4  -8  -10.16    9.81
   0   4   8   12.27    8.19
   0  -4   8   17.21    9.07
   0   4   8    1.62    3.34
   0  -4   8    5.09    6.47
   0  -4  -9  194.56   24.24
   0   4  -9  198.78   21.06
   0   4   9  222.68   21.00
   0  -4  -9  187.63   21.77
   0   4  -9  202.53   23.13
   0   4   9  192.25   20.65
   0  -4   9  175.51   20.15
   0  -4   9  207.66   20.70
   0   4   9  206.25   15.91
   0   4 -10   16.00    7.83
   0  -4 -10   25.89   11.99
   0   4  10   35.40   10.04
   0   4 -10    3.01    9.25
   0  -4 -10    8.45    8.43
   0  -4  10    9.02    7.96
   0   4  10   24.63   10.53
   0   4  10   16.89    5.39
   0  -4  10   11.58    6.81
   0   4 -11   -2.67    7.55
   0  -4 -11   15.57   11.00
   0   4  11   -3.20    8.27
   0   4 -11    2.18    9.07
   0  -4 -11    5.97    8.82
   0   4  11   -5.65    8.13
   0  -4  11   -9.14    9.63
   0  -4  11   -2.87    6.39
   0  -4 -12   22.40   10.83
   0   4 -12   47.04   14.11
   0   4  12   37.02   12.16
   0  -4 -12   41.43   13.67
   0   4 -12   39.54   14.10
   0   4  12   44.69   12.99
   0  -4  12   25.34    8.50
   0  -4  12   49.64   11.74
   0   4 -13   77.61   17.11
   0  -4 -13   60.56   16.90
   0  -4 -13   74.42   17.24
   0   4 -13   70.10   17.85
   0   4  13   70.26   15.06
   0  -4  13   72.61   13.96
   0  -4  13   64.80   15.59
   0   4  13   43.12   13.16
   0  -5   0    0.03    1.64
   0  -5   0    3.03    1.63
   0   5   0    4.93    1.45
   0   5   0    3.09    1.38
   0   5   0    0.70    0.96
   0   5   0    0.43    2.65
   0  -5   0   -0.86    1.77
   0   5   0    3.25    2.67
   0  -5   0    1.46    1.67
   0   5  -1  690.82   15.50
   0  -5   1  702.98   16.44
   0   5  -1  714.00   11.77
   0  -5  -1  709.69   12.12
   0  -5   1  705.29   12.27
   0   5  -1  707.63   14.34
   0  -5   1  700.71   15.71
   0  -5  -1  723.72   19.77
   0  -5  -1  743.35   16.77
   0   5   1  707.51   16.29
   0  -5   1  709.74   18.70
   0   5   1  683.82   21.26
   0  -5  -1  807.72   24.81
   0   5   1  683.60   19.27
   0  -5  -1  654.50   21.24
   0   5  -1  720.36   19.37
   0  -5  -1  772.57   19.77
   0  -5   1  697.48   18.99
   0   5   1  725.27   20.25
   0   5   1  689.31   11.18
   0   5  -1  728.18   20.06
   0   5  -2  359.35   11.16
   0   5  -2  363.38   12.27
   0  -5  -2  371.31   12.56
   0  -5   2  346.60   12.17
   0   5  -2  368.05   11.77
   0  -5  -2  398.86   14.98
   0  -5  -2  377.45   14.92
   0   5   2  346.72   13.97
   0   5   2  345.52   14.16
   0  -5   2  377.97   13.29
   0  -5  -2  362.96   12.07
   0   5   2  358.78   14.96
   0  -5  -2  412.57   15.13
   0  -5  -2  396.47   19.38
   0   5   2  356.31   16.45
   0  -5  -2  364.62   13.96
   0   5   2  374.19   14.91
   0  -5   2  347.91   15.55
   0   5  -3  269.58   13.29
   0  -5  -3  282.60   13.72
   0   5   3  269.15   14.53
   0   5  -3  262.43   11.89
   0  -5   3  278.24   12.70
   0   5  -3  267.45   12.58
   0  -5   3  270.44   11.17
   0  -5  -3  288.94   13.57
   0   5   3  308.82   16.64
   0  -5  -3  295.20   14.25
   0   5   3  309.21   13.10
   0  -5  -3  278.72   13.05
   0   5   3  286.29    8.16
   0   5   3  327.28   11.85
   0  -5   3  258.42   15.73
   0   5  -4  322.70   16.97
   0  -5  -4  320.92   17.09
   0   5  -4  310.70   15.10
   0   5   4  293.98   17.05
   0   5  -4  317.89   16.47
   0  -5   4  354.27   16.86
   0  -5  -4  338.59   14.63
   0  -5   4  316.58   11.84
   0   5   4  322.82   12.85
   0  -5  -4  346.24   16.55
   0   5   4  313.57   17.66
   0   5   4  336.01   14.55
   0   5   4  304.39   10.77
   0  -5   4  282.93   18.01
   0   5   5   39.14    8.48
   0  -5   5   45.58    8.60
   0   5  -5   34.03    6.55
   0   5   5   27.25    7.49
   0  -5  -5   29.18    7.74
   0  -5   5   27.77    3.42
   0  -5  -5   33.11    4.78
   0   5   5   37.79    5.04
   0   5   5   41.21    9.24
   0   5   5   36.23    5.48
   0   5   5   31.99    4.30
   0  -5   5   26.49    6.46
   0   5   6  493.52   26.61
   0   5  -6  539.65   25.29
   0  -5  -6  492.46   29.11
   0  -5   6  488.61    9.98
   0  -5  -6  521.07   17.91
   0   5   6  539.10   26.38
   0  -5  -6  522.59   26.74
   0   5   6  545.80   20.22
   0   5  -6  495.69   26.81
   0   5   6  502.63   24.80
   0  -5   6  495.06   25.41
   0  -5   6  486.90   26.14
   0   5   6  515.99   18.56
   0   5  -7    1.50    4.90
   0  -5  -7   -6.97    9.21
   0   5   7    5.77    6.32
   0   5   7    6.16    6.80
   0   5  -7  -25.40   11.09
   0  -5  -7   -8.62    9.14
   0   5   7    9.92    7.18
   0  -5   7    1.49    5.82
   0  -5   7   -2.92    5.98
   0   5   7   -0.61    3.17
   0   5  -8   78.10   12.65
   0  -5  -8   78.87   15.08
   0   5   8   94.56   13.76
   0  -5  -8   67.35   12.21
   0   5  -8   73.70   11.69
   0  -5   8   70.91   12.43
   0   5   8   70.81   12.01
   0   5   8   81.26    8.89
   0  -5   8   85.28   12.99
   0  -5  -9  677.35   42.30
   0   5  -9  655.45   36.20
   0   5   9  711.85   36.30
   0  -5  -9  656.88   38.31
   0   5  -9  712.46   41.53
   0  -5   9  617.73   35.77
   0   5   9  615.48   34.73
   0   5   9  699.05   27.18
   0  -5   9  650.17   35.62
   0   5 -10   34.80    9.96
   0  -5 -10   42.97   14.62
   0   5  10   28.06    9.83
   0  -5 -10   26.44   10.97
   0   5 -10   26.20   10.10
   0   5  10   23.86    9.39
   0  -5  10   12.74    8.22
   0  -5  10   36.68   10.59
   0   5  10   26.87    6.16
   0  -5 -11   16.80   12.87
   0   5 -11    3.28    6.73
   0   5  11   -0.69    7.33
   0  -5 -11    4.87    8.75
   0   5 -11   -9.42   10.86
   0   5  11   -3.56    8.95
   0  -5  11   -3.11    8.89
   0  -5  11    1.92    6.13
   0   5 -12   83.43   16.07
   0  -5 -12   59.81   14.96
   0   5  12   85.70   15.20
   0   5 -12   84.19   18.30
   0  -5 -12   95.80   18.48
   0  -5  12   60.83   13.57
   0   5  12   73.67   15.17
   0  -5  12   81.17   15.47
   0  -5 -13   56.52   16.25
   0   5 -13   91.76   17.80
   0  -5 -13   90.93   18.97
   0   5 -13   62.50   15.96
   0   5  13   72.23   15.42
   0  -5  13   71.41   14.32
   0   5  13   65.64   15.35
   0  -5  13   59.19   14.60
   0  -6   0    8.02    2.73
   0  -6   0    9.70    2.58
   0   6   0    6.51    1.92
   0   6   0    7.30    1.89
   0   6   0   10.03    2.41
   0   6   0   11.02    4.18
   0  -6   0    3.00    1.69
   0   6   0    7.76    3.81
   0  -6   0    7.74    2.64
   0  -6   1  758.73   18.89
   0   6  -1  751.38   17.82
   0  -6  -1  719.27   11.93
   0   6   1  702.80   12.01
   0   6  -1  705.75   11.62
   0  -6   1  721.02   12.65
   0  -6   1  709.46   18.02
   0   6   1  728.80   17.47
   0  -6  -1  754.73   22.04
   0  -6   1  738.91   20.76
   0  -6  -1  761.35   17.79
   0   6  -1  727.98   11.98
   0  -6  -1  738.41   11.34
   0   6   1  721.68   23.49
   0  -6  -1  796.44   26.20
   0   6   1  680.83   20.81
   0  -6  -1  787.53   21.75
   0   6  -1  746.18   21.30
   0   6  -1  716.48   21.53
   0  -6   1  703.50   20.59
   0  -6  -1  665.56   23.25
   0   6   1  721.48   13.01
   0   6   1  754.07   22.25
   0   6  -2 2090.73   28.84
   0  -6  -2 2112.19   29.70
   0   6  -2 2117.63   29.15
   0  -6   2 1984.01   28.83
   0  -6  -2 2263.04   36.54
   0  -6  -2 2141.95   38.30
   0  -6   2 2130.33   34.95
   0   6   2 2032.00   34.73
   0   6  -2 2047.43   29.85
   0  -6   2 2061.48   29.96
   0   6   2 1996.90   40.62
   0  -6  -2 2201.83   51.04
   0   6   2 2000.40   37.37
   0   6   2 2183.62   37.73
   0   6  -2 1999.31   36.93
   0  -6  -2 1953.63   36.09
   0  -6  -2 2243.02   38.23
   0  -6   2 2007.32   38.88
   0  -6  -2 2097.70   33.37
   0  -6  -3 2658.67   41.38
   0   6  -3 2646.90   40.79
   0   6   3 2467.77   43.90
   0   6  -3 2513.41   36.70
   0  -6   3 2728.50   39.61
   0  -6  -3 2848.50   47.58
   0  -6   3 2683.48   38.59
   0  -6  -3 2810.29   44.68
   0  -6  -3 2822.85   45.06
   0   6   3 2520.34   48.25
   0   6   3 2753.34   42.03
   0  -6  -3 2513.51   39.68
   0   6   3 2628.04   31.57
   0  -6   3 2555.98   48.79
   0   6   3 2614.60   20.14
   0   6  -4    8.46    3.12
   0  -6   4    9.81    5.11
   0  -6  -4    7.97    3.12
   0   6   4   22.06    5.76
   0  -6   4   18.73    4.37
   0   6  -4   16.46    4.54
   0   6  -4   11.85    3.53
   0   6   4    5.25    4.11
   0  -6   4   13.92    3.19
   0  -6  -4    9.53    2.96
   0   6   4   10.29    2.82
   0   6   4   10.02    4.70
   0  -6  -4   11.73    3.55
   0  -6  -4   14.34    4.55
   0   6   4    9.34    2.61
   0  -6   4   11.26    4.82
   0   6   4   11.65    2.21
   0  -6   5   86.44   10.41
   0   6   5   98.98   10.79
   0   6   5   77.76   10.28
   0  -6  -5   79.01   10.87
   0   6  -5  100.00   10.03
   0  -6   5   93.79    6.88
   0  -6  -5   98.24    8.66
   0   6   5   92.42    7.63
   0   6   5  101.62   12.14
   0   6   5   98.37    8.91
   0  -6   5   84.18   10.87
   0   6   5   91.20    6.44
   0  -6  -6   -4.40    7.82
   0   6   6    6.61    6.70
   0   6  -6    3.55    5.21
   0  -6   6    4.12    1.86
   0  -6  -6    5.69    2.93
   0   6   6   16.21    8.42
   0   6  -6   -5.18    7.03
   0   6   6    4.21    2.59
   0  -6  -6   -0.82    6.15
   0  -6   6    9.54    6.66
   0   6   6    6.87    6.54
   0  -6   6    3.72    6.51
   0   6   6    1.38    2.07
   0   6   7  241.61   20.39
   0   6  -7  202.81   17.47
   0  -6  -7  213.57   21.76
   0   6   7  223.54   19.08
   0  -6  -7  228.08   12.59
   0   6  -7  195.57   18.17
   0  -6  -7  212.68   18.51
   0   6   7  225.15   18.62
   0  -6   7  207.47   18.34
   0   6   7  220.46   12.77
   0  -6   7  216.25   19.45
   0   6  -8   -1.52    5.13
   0   6   8    4.41    6.64
   0  -6  -8    0.08    9.52
   0   6   8    5.77    7.08
   0  -6  -8    0.03    7.59
   0   6  -8  -13.59   10.24
   0  -6   8    5.69    6.60
   0   6   8    6.56    6.65
   0  -6   8    4.17    6.58
   0   6   8    4.61    2.90
   0   6  -9    1.58    5.67
   0  -6  -9  -13.03    9.68
   0   6   9    2.79    6.86
   0   6  -9  -10.10   10.28
   0  -6  -9   -5.45    8.09
   0  -6   9    0.14    6.98
   0   6   9   -4.13    7.06
   0   6   9    2.71    3.31
   0  -6   9   -0.09    5.95
   0  -6 -10  119.59   20.63
   0   6 -10  115.24   16.95
   0   6  10  128.02   17.17
   0   6 -10  123.65   19.27
   0  -6 -10  124.97   17.81
   0   6  10  111.89   16.53
   0  -6  10  137.89   18.83
   0  -6  10  102.83   16.04
   0  -6 -11   57.45   17.11
   0   6 -11   39.14   11.88
   0   6  11   42.04   10.88
   0   6 -11   46.16   14.54
   0  -6 -11   33.17   11.80
   0   6  11   30.88   11.08
   0  -6  11   29.63    9.96
   0  -6  11   30.89    9.75
   0   6 -12   38.89   12.52
   0  -6 -12   -9.35   11.85
   0   6  12    2.36    6.65
   0   6 -12   30.73   13.27
   0  -6 -12   22.15   10.18
   0  -6  12   13.18    8.83
   0   6  12   12.90    9.32
   0  -6  12   19.13    8.58
   0   6 -13   50.39   13.59
   0  -6 -13   41.94   12.99
   0   6  13   24.14   10.17
   0  -6  13   33.58   11.05
   0   6  13   28.24   10.97
   0  -7   0    4.69    3.48
   0  -7   0    1.08    1.77
   0   7   0    0.18    1.35
   0   7   0    1.47    1.78
   0   7   0    0.54    1.41
   0   7   0   -0.60    3.00
   0  -7   0   -0.40    2.53
   0   7   0    2.95    3.17
   0  -7   0    2.11    2.53
   0  -7   1 1755.96   30.68
   0  -7   1 1679.89   19.41
   0   7   1 1645.42   18.55
   0  -7  -1 1658.65   17.32
   0   7  -1 1677.68   17.10
   0  -7   1 1636.67   29.72
   0  -7   1 1739.09   34.41
   0  -7  -1 1791.31   28.79
   0   7   1 1644.48   27.85
   0   7  -1 1704.12   29.17
   0   7  -1 1711.38   17.69
   0  -7  -1 1661.37   16.47
   0  -7  -1 1684.47   32.79
   0  -7   1 1772.74   36.10
   0  -7  -1 1799.03   41.92
   0   7   1 1641.55   37.50
   0   7  -1 1661.24   34.23
   0   7   1 1604.45   34.27
   0  -7  -1 1842.98   35.40
   0   7   1 1653.99   22.05
   0   7   1 1777.58   36.53
   0   7  -1 1727.07   34.55
   0  -7   1 1631.68   33.12
   0  -7  -1 1536.70   37.66
   0   7  -2   32.11    4.76
   0  -7  -2   26.58    3.34
   0  -7   2   29.68    4.05
   0   7   2   26.03    3.79
   0   7  -2   54.58    6.87
   0   7  -2   47.75    6.69
   0  -7   2   45.60    5.52
   0  -7   2   40.40    6.19
   0   7   2   23.95    5.22
   0  -7  -2   24.63    4.12
   0  -7  -2   28.06    4.99
   0  -7  -2   25.53    3.26
   0  -7  -2   19.06    3.52
   0  -7  -2   28.81    6.63
   0   7   2   28.00    5.62
   0   7   2   22.23    5.26
   0  -7  -2    6.37    3.47
   0  -7  -2   28.04    4.89
   0   7  -2   71.92    9.95
   0   7   2   22.84    4.23
   0  -7   2   31.07    8.00
   0   7  -3  293.04   11.94
   0   7  -3  291.83   13.50
   0   7   3  279.33   12.96
   0  -7  -3  297.19   13.69
   0  -7   3  268.60   13.28
   0   7  -3  291.25   12.89
   0  -7   3  306.42   13.57
   0   7   3  281.74   15.48
   0  -7  -3  316.47   16.24
   0  -7   3  309.52   14.33
   0  -7  -3  315.37   16.00
   0  -7  -3  294.28   12.64
   0   7   3  272.67   16.52
   0  -7  -3  326.84   16.04
   0  -7  -3  309.91   20.38
   0   7   3  293.63   15.00
   0  -7  -3  296.90   14.90
   0  -7   3  268.39   16.63
   0  -7   4  107.83   10.17
   0   7  -4   95.10    9.12
   0  -7  -4  102.90    9.55
   0   7   4  107.40    9.89
   0   7   4   98.00   10.22
   0   7  -4   97.57    8.61
   0   7  -4  107.19    9.58
   0  -7   4  117.40   10.03
   0  -7   4   97.27    8.33
   0  -7  -4  113.99    9.91
   0   7   4   99.98   10.51
   0  -7  -4  107.27    9.56
   0   7   4  107.44    9.01
   0   7   4  100.77    7.11
   0   7   4  109.93    4.86
   0  -7   4  110.92   12.25
   0   7   5   24.67    6.34
   0  -7   5   25.98    7.48
   0  -7   5   24.65    5.06
   0   7  -5   24.01    5.41
   0   7   5   23.21    7.82
   0  -7   5   20.13    3.74
   0  -7  -5   20.70    4.33
   0   7  -5   16.36    5.01
   0  -7  -5   13.31    3.94
   0   7   5   22.45    4.07
   0   7   5   13.40    5.63
   0   7   5   17.58    3.73
   0  -7   5   24.25    8.47
   0   7   5   19.29    2.72
   0  -7  -6  102.39   13.95
   0   7  -6  128.83   12.43
   0   7   6  122.95   14.19
   0  -7  -6  134.24   10.84
   0  -7   6  131.47    8.37
   0  -7  -6  122.56   12.78
   0   7  -6  120.67   13.06
   0   7   6  127.37   14.32
   0   7   6  135.30   13.63
   0  -7   6  137.74   13.96
   0   7   6  133.06    8.15
   0  -7   6  120.56   14.66
   0   7   6  130.36    9.80
   0   7   7  117.37   14.66
   0   7  -7  120.67   13.28
   0  -7  -7   90.74   14.85
   0  -7   7  108.91    5.39
   0  -7  -7  123.45   10.31
   0   7   7  110.93   13.87
   0   7   7  124.97   10.21
   0  -7  -7  101.64   12.55
   0   7  -7   99.70   12.94
   0  -7   7  125.31   14.76
   0   7   7  118.87   13.59
   0  -7   7  105.64   14.83
   0   7   7  116.18    8.55
   0   7  -8  175.61   17.72
   0   7   8  148.86   17.74
   0  -7  -8  153.56   19.75
   0   7   8  167.43   17.61
   0  -7  -8  149.00   17.03
   0   7  -8  136.09   17.41
   0  -7   8  151.15   17.46
   0   7   8  159.46   17.05
   0  -7   8  159.63   18.38
   0   7   8  161.74   11.00
   0  -7  -9  223.22   25.78
   0   7  -9  245.04   21.87
   0   7   9  246.39   22.04
   0  -7  -9  234.65   22.81
   0   7  -9  219.37   22.87
   0   7   9  214.33   20.81
   0  -7   9  207.48   21.06
   0   7   9  222.73   13.62
   0  -7   9  217.14   21.61
   0   7 -10  293.58   25.47
   0  -7 -10  300.04   30.54
   0   7  10  295.14   25.20
   0   7 -10  273.74   27.68
   0  -7 -10  301.76   27.38
   0   7  10  252.49   23.68
   0  -7  10  247.66   24.20
   0  -7  10  281.99   25.84
   0   7 -11  271.92   26.12
   0  -7 -11  259.28   29.51
   0   7  11  255.02   24.84
   0  -7 -11  266.22   27.33
   0   7 -11  276.20   29.75
   0   7  11  261.06   25.29
   0  -7  11  237.00   25.22
   0  -7  11  251.62   25.20
   0   7 -12  102.61   17.36
   0  -7 -12   97.51   19.82
   0   7  12   94.30   16.65
   0   7 -12  117.87   21.22
   0  -7 -12  104.12   18.24
   0  -7  12   85.95   16.50
   0   7  12   78.85   15.01
   0  -7  12   92.35   16.24
   0  -7 -13   -5.40    5.88
   0   7  13    7.24    6.61
   0   7 -13    4.73    7.68
   0  -7  13   11.36    8.21
   0   8   0   28.52    4.16
   0  -8   0   31.90    4.42
   0  -8   0   33.97    6.02
   0   8   0   29.21    3.64
   0   8   0   25.44    4.08
   0  -8   0   27.35    5.04
   0   8   0   23.66    5.44
   0  -8   0   25.36    5.07
   0  -8   1 2439.60   38.61
   0  -8  -1 2306.16   19.41
   0  -8   1 2317.32   22.81
   0   8   1 2329.88   22.10
   0   8  -1 2375.73   19.34
   0  -8   1 2358.19   38.49
   0   8   1 2292.23   34.26
   0  -8   1 2472.47   43.81
   0  -8  -1 2551.93   36.16
   0   8  -1 2364.53   37.02
   0   8  -1 2386.94   20.28
   0   8   1 2241.88   46.47
   0  -8  -1 2537.23   52.05
   0   8   1 2205.56   42.75
   0  -8  -1 2552.36   44.41
   0   8  -1 2278.76   43.61
   0   8  -1 2497.44   42.83
   0  -8  -1 2156.45   47.11
   0   8   1 2296.13   28.73
   0  -8   1 2303.43   41.18
   0   8   1 2420.39   45.31
   0   8  -2   45.58    5.00
   0  -8   2   38.04    4.49
   0  -8  -2   39.08    4.09
   0   8   2   39.51    4.55
   0   8  -2   44.12    4.19
   0  -8   2   44.63    4.96
   0   8  -2   44.13    4.86
   0  -8  -2   48.13    5.70
   0  -8   2   47.84    6.01
   0  -8  -2   50.65    6.84
   0   8   2   46.71    5.91
   0  -8  -2   43.26    4.11
   0   8  -2   43.16    4.23
   0  -8  -2   51.16    8.72
   0   8   2   39.31    7.01
   0   8  -2   48.06    7.44
   0  -8  -2   58.34    6.81
   0  -8  -2   43.21    7.42
   0   8   2   45.74    7.14
   0   8  -2   43.78    6.70
   0  -8   2   48.44    7.53
   0   8   2   53.57    6.82
   0  -8  -2   45.56    5.56
   0   8   2   43.71    2.78
   0   8  -3   31.06    4.33
   0  -8  -3   41.39    6.37
   0   8   3   64.80    8.93
   0  -8   3   32.42    5.39
   0   8  -3   22.71    3.49
   0   8  -3   23.94    4.47
   0  -8   3   26.08    4.14
   0   8   3   40.19   10.31
   0  -8   3   28.09    4.77
   0  -8  -3   44.48    6.90
   0  -8  -3   42.48    6.49
   0  -8  -3   44.56    7.83
   0  -8  -3   37.16    5.06
   0   8   3   78.16   13.22
   0  -8  -3   44.33    8.84
   0   8  -3   72.37   11.40
   0  -8  -3   44.31    7.77
   0  -8  -3   36.05    7.33
   0  -8   3   32.76    7.85
   0   8  -4    6.30    2.07
   0   8   4    7.74    4.43
   0   8  -4    5.11    2.54
   0  -8  -4    2.80    1.87
   0  -8   4    7.46    4.10
   0  -8   4    4.50    2.74
   0   8  -4    5.10    3.39
   0   8  -4    6.85    2.71
   0  -8   4    6.74    2.59
   0  -8  -4    5.64    3.13
   0   8   4   12.89    5.54
   0  -8  -4    4.32    3.50
   0   8   4   -1.30    5.46
   0  -8  -4   21.69    5.13
   0   8   4    4.29    2.70
   0   8   4    7.43    2.16
   0  -8   4    0.18    4.83
   0   8   5 1212.06   39.00
   0  -8   5 1285.09   37.18
   0   8  -5 1212.33   32.85
   0  -8  -5 1293.94   35.69
   0  -8   5 1264.57   30.45
   0   8  -5 1243.18   36.87
   0  -8  -5 1226.63   35.85
   0   8   5 1163.85   38.81
   0   8   5 1192.77   34.34
   0  -8   5 1176.99   35.28
   0   8   5 1266.85   17.78
   0   8   5 1185.50   25.89
   0  -8   5 1247.52   42.18
   0   8  -6    2.30    4.24
   0  -8  -6   -2.91    9.42
   0   8   6    7.49    7.31
   0  -8   6    5.74    2.08
   0  -8  -6    5.52    3.00
   0  -8  -6   -3.27    5.90
   0   8  -6   -5.70    6.57
   0   8   6    5.29    2.26
   0   8   6    1.18    6.40
   0   8   6   12.88    7.09
   0  -8   6    3.93    4.87
   0  -8   6    3.84    6.62
   0   8   6    5.94    2.11
   0  -8  -7   85.34   14.56
   0   8   7   87.86   13.50
   0   8  -7  108.53   12.74
   0  -8  -7   88.61    9.41
   0  -8   7   95.62    6.88
   0   8   7   90.50   13.11
   0   8  -7   72.79   10.63
   0  -8  -7   81.10   11.13
   0  -8   7   82.19   12.37
   0   8   7   93.93   12.41
   0   8   7   88.20    6.80
   0  -8   7   78.61   13.27
   0  -8  -8   35.69   11.75
   0   8  -8   42.08    9.59
   0   8   8   38.05   10.69
   0   8   8   42.38   10.72
   0   8  -8   42.50   10.62
   0  -8  -8   40.93    9.88
   0   8   8   54.91   11.49
   0  -8   8   40.23    9.78
   0   8   8   45.97    5.51
   0  -8   8   47.22   11.29
   0   8  -9    9.16    6.69
   0  -8  -9   -2.45    8.46
   0   8   9   -5.35    7.19
   0  -8  -9    2.31    6.80
   0   8  -9    2.46    7.88
   0  -8   9   -0.82    6.27
   0   8   9   -2.20    7.02
   0  -8   9    0.83    7.23
   0  -8 -10    4.78    9.42
   0   8 -10    3.96    7.37
   0   8  10    4.82    6.53
   0   8 -10   -4.26    7.83
   0  -8 -10    0.09    7.27
   0   8  10   -0.47    6.64
   0  -8  10    0.99    6.88
   0  -8  10    3.20    7.21
   0   8 -11    9.21    8.23
   0  -8 -11    4.63    9.69
   0   8  11   -1.69    7.64
   0   8 -11    5.24    8.86
   0  -8 -11    5.43    8.92
   0   8  11   -5.33    8.51
   0  -8  11   -9.12    9.05
   0  -8  11    2.23    7.09
   0  -8 -12   21.94   12.00
   0   8 -12   14.55    7.88
   0  -8 -12   14.01    8.73
   0   8 -12   15.79   10.16
   0  -8 -12    7.81    5.62
   0  -8  12   12.50    8.00
   0  -8  12    5.58    6.99
   0   8  12    3.68    6.79
   0   8  12   -5.15    8.10
   0  -8 -13   90.61   15.50
   0  -8  13   96.07   17.11
   0  -9   0    0.55    2.60
   0   9   0    0.53    1.45
   0  -9   0    0.90    3.46
   0   9   0    2.64    2.18
   0  -9   0   -2.28    3.73
   0   9   0    1.00    4.16
   0   9   0    0.55    4.38
   0  -9   0    0.11    2.93
   0  -9   1  178.38   11.69
   0  -9  -1  151.88    5.64
   0   9  -1  161.87    5.31
   0  -9   1  162.74    5.78
   0   9   1  158.58    5.48
   0  -9   1  176.29   11.02
   0   9   1  166.12   10.20
   0  -9  -1  179.70   10.16
   0  -9   1  179.92   12.46
   0   9  -1  176.93    8.24
   0   9  -1  163.06   10.34
   0   9   1  150.61   13.07
   0  -9  -1  181.58   14.68
   0   9   1  163.36   13.45
   0   9  -1  154.56   12.50
   0  -9  -1  169.47   14.63
   0   9  -1  171.14   11.67
   0  -9   1  171.90   12.05
   0   9   1  169.23    8.44
   0   9  -2  163.13    9.90
   0  -9   2  147.03    8.13
   0  -9  -2  157.60    7.75
   0   9   2  154.73    8.08
   0   9  -2  169.03    7.76
   0   9  -2  155.29    9.05
   0  -9   2  168.22    9.80
   0   9   2  166.67   11.24
   0  -9   2  186.11   12.52
   0  -9  -2  175.62   11.07
   0  -9  -2  174.99   12.97
   0  -9  -2  160.47    7.62
   0   9  -2  157.76    7.83
   0   9   2  154.81   12.39
   0  -9  -2  192.82   16.63
   0   9   2  153.33   13.27
   0  -9  -2  148.70   13.41
   0  -9  -2  178.88   12.57
   0   9  -2  162.75   12.75
   0   9   2  179.98   12.89
   0  -9  -2  175.21   10.55
   0  -9   2  163.62   13.09
   0   9   2  170.92    6.12
   0   9  -2  163.55   13.22
   0   9  -3  489.39   17.04
   0  -9   3  490.47   17.61
   0  -9  -3  490.06   17.21
   0   9   3  487.14   17.05
   0   9  -3  518.34   17.36
   0  -9   3  505.04   17.82
   0   9  -3  488.16   18.16
   0   9   3  497.55   21.31
   0  -9  -3  534.01   21.48
   0  -9  -3  550.55   23.65
   0  -9   3  523.77   21.13
   0  -9  -3  482.06   18.67
   0  -9  -3  499.87   16.91
   0   9  -3  504.32   17.51
   0   9   3  452.87   21.79
   0   9   3  484.07   23.38
   0  -9  -3  493.62   21.27
   0   9  -3  497.12   23.63
   0  -9   3  508.59   24.25
   0   9   3  551.96   22.05
   0   9  -4  295.59   13.60
   0  -9   4  280.30   15.74
   0   9  -4  309.79   15.84
   0   9   4  282.35   15.30
   0  -9  -4  296.48   15.66
   0   9   4  292.41   18.15
   0   9  -4  311.88   15.85
   0   9  -4  324.31   15.54
   0  -9   4  312.62   15.96
   0  -9   4  317.41   16.51
   0  -9  -4  320.32   18.30
   0  -9  -4  309.89   15.83
   0   9   4  301.14   19.46
   0   9   4  299.22   16.37
   0  -9  -4  268.64   15.77
   0   9  -4  313.08   20.08
   0  -9   4  298.89   19.89
   0   9  -5   95.38    8.13
   0   9   5  109.57   10.87
   0  -9   5  106.15   11.69
   0   9   5  108.35   12.73
   0   9  -5  109.28   10.38
   0  -9   5  114.78   11.08
   0  -9   5  105.28    9.75
   0  -9  -5  103.10   10.69
   0   9  -5   95.22   10.52
   0   9   5  101.62   11.79
   0  -9  -5   99.65   10.83
   0  -9   5  102.34   14.21
   0   9   5   92.33    6.97
   0   9  -6  500.80   23.66
   0  -9  -6  462.20   29.25
   0   9   6  494.71   27.05
   0  -9   6  509.09   20.40
   0  -9  -6  495.76   24.85
   0   9  -6  476.26   25.32
   0   9   6  468.62   26.82
   0   9   6  487.06   24.49
   0  -9   6  462.50   24.70
   0  -9   6  484.73   29.18
   0   9   6  475.43   17.15
   0   9   6  480.65   10.72
   0   9  -7  116.79   13.03
   0  -9  -7  104.73   15.97
   0   9   7  107.15   14.81
   0  -9   7  125.02    9.00
   0   9   7  110.90   14.33
   0   9   7  110.35    6.36
   0  -9   7  125.03   16.42
   0  -9   7  105.00   13.95
   0   9   7  132.57   14.38
   0   9  -7  111.02   14.18
   0  -9  -7  117.68   13.66
   0   9  -8  254.19   22.96
   0  -9  -8  251.36   21.17
   0   9  -8  292.27   21.61
   0   9   8  257.03   22.43
   0  -9  -8  228.26   24.71
   0   9   8  250.62   21.73
   0  -9   8  239.21   21.23
   0   9   8  240.51   20.15
   0  -9   8  264.40   23.30
   0   9   8  252.67   10.79
   0   9  -9   51.86   12.52
   0  -9  -9   49.46   10.43
   0  -9  -9   58.69   14.81
   0   9  -9   65.08   11.26
   0   9   9   55.31   11.89
   0   9   9   58.74   11.46
   0  -9   9   52.83   11.41
   0  -9   9   60.86   12.62
   0  -9 -10  275.13   25.37
   0   9 -10  297.54   28.51
   0   9 -10  268.54   23.67
   0  -9 -10  249.81   28.63
   0   9  10  256.87   24.68
   0  -9  10  217.68   23.37
   0   9  10  220.66   22.11
   0  -9  10  279.27   26.58
   0  -9 -11  106.51   17.36
   0   9 -11  109.37   19.24
   0   9 -11  128.88   18.06
   0  -9 -11  109.67   20.71
   0   9  11   91.87   15.82
   0  -9  11   90.18   16.59
   0  -9  11   93.09   16.14
   0   9  11  110.93   16.88
   0  -9  12   15.39    7.95
   0   9  12   34.34   11.17
   0   9 -12   36.36   10.83
   0  -9 -12   64.29   17.30
   0   9 -12   35.01   12.96
   0  -9 -12   17.27    7.96
   0  -9 -12   22.42   10.00
   0   9 -12   15.52    8.87
   0  -9  12   35.08   11.16
   0   9  12   32.93   10.83
   0  -9 -13   -3.71    6.04
   0 -10   0   63.62    8.88
   0  10   0   66.73    6.77
   0 -10   0   64.22    7.15
   0  10   0   57.91    5.25
   0  10   0   55.91    8.77
   0 -10   0   69.51    8.89
   0  10   0   60.97    8.71
   0 -10   0   69.28    8.18
   0 -10  -1    6.75    5.24
   0 -10   1    8.93    4.16
   0 -10   1    3.42    0.89
   0 -10   1    5.62    2.43
   0  10   1   13.69    5.06
   0  10  -1    1.96    1.73
   0 -10  -1   10.88    2.86
   0  10  -1    6.63    2.52
   0  10   1    7.89    4.70
   0 -10   1   14.85    4.44
   0 -10  -1   16.17    8.15
   0  10  -1    4.55    5.50
   0  10   1   31.24   11.14
   0 -10  -1   15.46    9.00
   0 -10   1    8.15    3.78
   0  10  -1    6.94    2.91
   0  10   1   30.54    5.12
   0  10   2  408.15   12.93
   0 -10  -2  411.31   12.02
   0  10  -2  433.78   12.11
   0 -10   2  400.03   13.08
   0 -10   2  409.31   15.98
   0 -10  -2  464.93   18.26
   0  10   2  419.85   17.85
   0  10  -2  418.81   16.64
   0  10  -2  437.91   12.68
   0 -10  -2  418.26   11.80
   0  10   2  382.99   20.27
   0  10   2  401.34   22.18
   0 -10  -2  391.69   22.59
   0  10  -2  409.13   20.14
   0  10   2  451.05   21.29
   0 -10  -2  423.25   16.90
   0 -10   2  405.38   20.76
   0  10   2  432.02   10.67
   0  10  -3 1815.51   34.10
   0  10   3 1775.02   32.22
   0  10  -3 1834.46   31.85
   0 -10   3 1720.37   32.81
   0 -10  -3 1804.09   32.16
   0  10   3 1777.17   40.32
   0  10  -3 1804.66   33.92
   0 -10   3 1777.84   34.35
   0 -10  -3 1788.04   38.08
   0 -10  -3 1869.08   31.62
   0  10  -3 1843.47   32.56
   0  10   3 1673.47   42.60
   0  10   3 1731.11   44.57
   0 -10  -3 1736.08   41.73
   0  10  -3 1772.22   44.48
   0  10   3 1978.07   43.32
   0 -10   3 1759.70   45.93
   0  10  -4    6.46    2.48
   0 -10   4    2.04    3.39
   0  10   4    1.61    2.99
   0  10  -4   -0.22    2.23
   0 -10  -4    1.51    1.90
   0  10  -4    0.22    2.28
   0  10  -4   -4.68    4.19
   0 -10   4    4.46    2.67
   0  10   4    0.16    4.25
   0 -10  -4   -0.41    3.19
   0  10   4    2.66    4.51
   0  10  -4   12.70    7.36
   0 -10  -4   -3.40    3.96
   0  10   4    3.88    2.25
   0 -10   4    6.49    6.48
   0  10  -5   32.73    4.97
   0 -10   5   34.03    7.04
   0  10   5   49.47    7.62
   0  10  -5   33.37    6.17
   0 -10   5   39.65    6.78
   0 -10   5   36.45    6.17
   0  10   5   34.13    9.07
   0  10  -5   31.85    6.54
   0 -10  -5   33.09    6.50
   0  10   5   46.35    9.95
   0 -10  -5   40.13    7.56
   0  10  -5   46.78   11.03
   0 -10   5   34.55    9.11
   0  10   6   28.23    7.94
   0 -10   6    5.22    4.88
   0 -10  -6    8.06    7.35
   0  10   6   17.67    8.94
   0  10  -6   16.39    6.30
   0 -10   6    8.43    2.94
   0  10  -6    5.21    5.10
   0 -10  -6    8.39    5.20
   0  10   6    4.34    6.05
   0  10  -6    9.37    3.11
   0 -10   6   12.20    7.86
   0  10  -7 1379.44   46.33
   0 -10  -7 1324.12   43.45
   0 -10  -7 1249.90   51.89
   0  10  -7 1374.10   41.80
   0  10   7 1295.78   46.45
   0  10   7 1277.04   45.93
   0 -10   7 1281.70   44.15
   0  10   7 1253.14   41.70
   0 -10   7 1376.73   51.06
   0  10  -8   39.11   10.19
   0 -10  -8   33.32    8.95
   0 -10  -8   17.75    8.26
   0  10   8   29.27    8.67
   0  10  -8   38.49    8.93
   0  10   8   34.90    8.99
   0 -10   8   32.85    8.90
   0  10   8   39.36    9.31
   0 -10   8   26.86    9.18
   0  10  -9   28.08   10.12
   0 -10  -9   21.18    8.04
   0  10  -9   29.73    8.35
   0 -10  -9   14.16    8.41
   0  10   9   22.97    8.54
   0  10   9   18.24    7.60
   0 -10   9   15.50    7.69
   0 -10   9   10.11    7.62
   0 -10 -10   26.56    9.51
   0  10 -10   33.19   11.53
   0 -10 -10   22.94   12.16
   0  10 -10   42.82   11.79
   0  10  10   28.83   10.18
   0 -10  10   28.91   10.56
   0 -10  10   30.27   10.16
   0  10  10   22.59    9.09
   0  10  11   -6.95    8.88
   0 -10  11   -1.82    6.44
   0 -10 -11    6.14    7.34
   0 -10 -11   -2.76    6.97
   0  10 -11   16.19    9.94
   0  10 -11    6.41    7.26
   0 -10 -11    6.29    9.97
   0  10  11    9.30    7.98
   0  10 -11  -17.98    9.90
   0 -10  11   -2.25    6.94
   0  10  12   -2.56    7.17
   0 -10  12   -3.39    6.94
   0 -10 -12   19.68   12.12
   0  10 -12    1.02    7.84
   0 -10 -12   -2.64    6.86
   0 -10 -12   14.37    8.36
   0  10  12   -3.16    7.20
   0  10 -12    0.84    6.12
   0 -10  12    4.45    6.74
   0 -11   0   -3.41    3.68
   0 -11   0    0.50    3.83
   0  11   0    1.78    1.97
   0  11   0    2.25    2.47
   0  11   0   -0.68    5.27
   0 -11   0    4.37    4.14
   0 -11   1   66.08    8.08
   0 -11  -1   51.87    7.69
   0 -11   1   53.95    6.75
   0  11  -1   60.02    5.21
   0  11   1   56.50    6.54
   0 -11  -1   59.41    6.37
   0  11  -1   60.48    6.94
   0  11   1   47.81    9.24
   0  11   1   50.81    9.41
   0  11  -1   43.57    8.43
   0  11   1   54.27    5.32
   0 -11  -1   65.55   10.54
   0 -11   1   50.70    7.24
   0  11  -1   50.73    7.08
   0 -11   2  417.86   18.67
   0 -11   2  387.23   12.76
   0  11   2  388.97   12.65
   0 -11  -2  393.81   11.20
   0  11  -2  417.92   11.43
   0 -11   2  410.41   16.53
   0 -11  -2  422.18   17.83
   0  11   2  391.20   17.56
   0  11  -2  396.01   17.36
   0 -11  -2  386.18   10.79
   0  11  -2  416.62   11.98
   0  11   2  387.99   22.77
   0  11   2  374.21   20.42
   0  11  -2  387.18   20.96
   0 -11  -2  392.04   23.35
   0  11   2  390.65   11.17
   0 -11   2  418.89   21.34
   0 -11  -2  403.80   17.01
   0  11   2  419.15   21.26
   0  11  -3  512.82   19.11
   0 -11  -3  527.99   16.94
   0 -11   3  507.46   17.79
   0  11  -3  510.12   16.63
   0  11   3  510.79   17.47
   0  11  -3  507.61   17.87
   0 -11   3  512.66   18.86
   0  11   3  531.58   22.65
   0  11  -3  518.88   17.29
   0 -11  -3  549.88   16.90
   0  11   3  514.19   25.72
   0  11   3  477.69   23.67
   0 -11  -3  503.45   23.87
   0  11  -3  528.02   25.39
   0 -11  -3  539.09   22.13
   0  11   3  565.55   23.96
   0 -11   3  517.28   25.79
   0  11  -4   24.29    4.35
   0 -11   4   22.19    4.99
   0  11  -4   26.24    4.54
   0 -11  -4   27.56    4.62
   0  11   4   25.39    5.21
   0  11  -4   19.29    4.03
   0 -11   4   23.70    4.75
   0  11  -4   19.03    4.15
   0  11   4   27.27    6.62
   0 -11  -4   19.09    6.27
   0 -11  -4   22.35    4.55
   0 -11  -4   27.53    5.02
   0  11   4   24.54    7.27
   0  11  -4   23.00    7.69
   0 -11  -4   31.86    6.47
   0  11   4   23.76    4.89
   0 -11   4   25.96    7.83
   0  11  -5  149.13   10.67
   0  11  -5  159.58   12.87
   0  11   5  160.47   15.08
   0 -11   5  172.48   13.39
   0  11  -5  159.02   12.67
   0  11  -5  157.71   12.77
   0 -11  -5  174.14   13.03
   0 -11   5  156.06   13.46
   0  11   5  157.50   12.68
   0  11   5  162.67   15.50
   0 -11  -5  148.01   13.17
   0  11  -5  161.81   16.82
   0 -11   5  160.46   16.61
   0  11  -6 1129.47   30.01
   0  11   6 1137.40   35.99
   0 -11   6 1094.15   37.28
   0 -11  -6 1152.31   36.50
   0  11  -6 1151.93   38.18
   0  11  -6 1217.42   36.22
   0 -11  -6 1043.71   44.77
   0  11   6 1077.69   40.57
   0  11   6 1165.03   41.99
   0  11  -6 1131.62   42.86
   0 -11   6 1215.94   46.26
   0  11   7   10.89    6.15
   0 -11   7    8.08    6.40
   0  11  -7    3.06    5.96
   0 -11  -7    2.62    4.48
   0 -11  -7    7.60    8.89
   0  11  -7    5.58    5.49
   0  11   7   19.73    9.10
   0  11   7    2.33    6.99
   0  11  -7   21.52    9.91
   0 -11   7    7.91    8.14
   0  11   8   44.83    9.48
   0 -11   8   42.92    9.97
   0 -11  -8   44.14    9.36
   0  11  -8   55.31   10.87
   0  11  -8   70.46   11.27
   0 -11  -8   35.94   10.89
   0  11   8   43.84   10.65
   0  11   8   47.17   10.80
   0  11  -8   49.23   12.36
   0 -11   8   42.20   10.81
   0  11   9  128.57   16.50
   0 -11   9   93.10   14.61
   0 -11  -9  113.74   15.62
   0  11  -9  127.75   17.45
   0  11  -9  133.61   15.76
   0 -11  -9  111.34   18.26
   0  11   9  101.33   14.80
   0  11  -9  108.97   16.02
   0 -11   9  114.82   17.02
   0  11  10  124.56   16.61
   0 -11  10  108.67   16.35
   0 -11 -10  122.87   16.81
   0  11 -10  137.04   19.10
   0 -11 -10  121.86   17.04
   0 -11 -10  139.90   22.33
   0  11 -10  125.04   16.08
   0  11  10  140.65   18.23
   0  11 -10  114.88   16.93
   0 -11  10  109.75   17.86
   0 -11  11   11.63    8.44
   0  11  11   14.22    8.40
   0 -11 -11   14.66    8.27
   0 -11 -11    5.54    6.43
   0  11 -11   13.85    9.48
   0 -11 -11   31.14   12.97
   0  11 -11   13.03    7.97
   0  11  11   17.62    9.07
   0  11 -11    8.14    6.90
   0 -11  11   11.32    8.44
   0 -11  12   79.37   15.43
   0  11  12   82.26   15.35
   0 -11 -12  102.97   20.47
   0 -11 -12   83.55   15.49
   0 -11 -12  101.50   16.57
   0  11 -12  117.59   19.85
   0  11  12   96.28   15.83
   0  11 -12   87.37   16.40
   0 -11  12  109.56   18.37
   0 -12   0 1168.46   38.28
   0  12   0 1250.72   30.80
   0 -12   0 1218.79   32.23
   0  12   0 1165.22   24.91
   0  12   0 1182.54   38.17
   0 -12   0 1250.30   34.40
   0 -12   1 1121.83   31.80
   0 -12   1 1021.56   30.18
   0  12  -1 1028.96   21.66
   0  12   1 1027.96   26.59
   0 -12  -1 1071.60   32.43
   0  12  -1 1005.81   29.35
   0  12   1 1052.72   38.42
   0  12  -1 1024.08   35.49
   0  12   1 1033.48   36.13
   0 -12   1  986.86   35.30
   0  12   1 1074.38   24.63
   0 -12  -1 1022.28   37.50
   0 -12   1 1053.43   32.18
   0  12  -2    5.88    2.67
   0 -12   2    4.56    3.03
   0  12  -2    6.30    1.74
   0 -12  -2    4.32    4.48
   0 -12  -2    7.58    1.94
   0 -12   2    5.84    1.88
   0  12   2    5.59    1.69
   0 -12   2   12.99    3.81
   0 -12  -2    7.71    2.90
   0  12   2    8.83    4.55
   0  12  -2    7.52    1.90
   0  12   2   15.69    7.06
   0  12  -2    0.10    7.07
   0  12   2    9.20    6.03
   0 -12  -2   14.17    5.91
   0 -12   2    9.13    5.40
   0 -12   3  138.44   10.49
   0  12   3  143.56   12.53
   0 -12  -3  141.94   13.69
   0  12  -3  140.09    9.04
   0 -12  -3  133.08    8.34
   0  12  -3  142.45   10.56
   0 -12  -3  130.33    8.40
   0 -12   3  134.02    9.16
   0  12  -3  138.46    8.45
   0  12   3  134.95    8.88
   0  12   3  165.72   15.75
   0  12   3  150.64   14.74
   0 -12  -3  112.91   11.70
   0  12  -3  131.52   12.76
   0  12   3  156.34   13.09
   0 -12  -3  149.16   12.26
   0 -12   3  151.50   14.46
   0  12  -4   80.76    7.99
   0  12  -4   84.40    8.34
   0 -12   4   82.79    8.69
   0  12  -4   73.79    7.89
   0  12   4   88.27   10.78
   0 -12  -4   86.77    8.10
   0 -12  -4   84.87    8.54
   0 -12  -4   77.88   11.01
   0  12   4   83.72    8.44
   0  12  -4   82.45    7.69
   0 -12   4   80.86    8.34
   0 -12  -4   84.87    7.92
   0  12   4   73.96   11.00
   0 -12  -4   82.21   10.59
   0  12  -4   86.68   11.91
   0 -12   4   77.51   11.60
   0  12  -5  257.32   14.12
   0  12   5  268.71   16.36
   0 -12   5  281.20   17.20
   0 -12  -5  288.40   20.91
   0 -12  -5  283.66   16.27
   0  12  -5  268.09   16.44
   0  12   5  287.76   20.20
   0  12  -5  281.35   16.79
   0  12  -5  258.16   15.90
   0 -12   5  289.76   17.64
   0  12   5  255.46   19.55
   0 -12  -5  270.72   17.86
   0  12  -5  274.79   20.99
   0 -12   5  276.45   22.22
   0  12   6  120.84   12.05
   0 -12   6  125.30   12.99
   0  12  -6  125.75   12.78
   0 -12  -6  129.31   15.56
   0 -12  -6  120.67   12.07
   0  12  -6  130.38   12.25
   0 -12  -6  119.64   15.95
   0  12   6  137.00   15.56
   0  12   6  116.71   14.05
   0  12  -6  148.23   16.98
   0 -12   6  130.19   16.47
   0  12   7   -1.59    5.05
   0 -12   7    4.80    5.07
   0  12  -7    3.22    4.92
   0 -12  -7    2.29    4.81
   0  12   7    3.72    7.35
   0  12  -7    7.59    4.60
   0 -12  -7   -0.70    7.33
   0  12   7   -1.95    6.35
   0  12  -7   12.78    9.00
   0 -12   7    8.40    8.39
   0  12   8   -2.92    6.38
   0 -12   8    0.11    7.04
   0 -12  -8  -18.00    9.90
   0 -12  -8    2.15    4.94
   0  12  -8   -0.60    5.60
   0  12   8   -7.94    8.23
   0  12  -8    9.29    5.43
   0 -12  -8   -6.52    8.88
   0  12   8   -7.29    8.12
   0  12  -8    4.92    6.68
   0 -12   8    4.58    7.18
   0 -12   9   12.47    7.44
   0  12   9    5.01    6.28
   0 -12  -9   -1.15    6.24
   0  12  -9    9.17    7.42
   0 -12  -9   -1.69    7.72
   0  12  -9    4.39    4.49
   0 -12  -9    2.65    8.33
   0  12   9    2.05    6.86
   0  12  -9   15.03    8.39
   0 -12   9   13.82    9.04
   0 -12  10  146.87   18.83
   0  12  10  158.34   18.56
   0 -12 -10  166.78   20.20
   0 -12 -10  153.65   18.19
   0  12 -10  171.45   21.19
   0  12 -10  190.30   19.28
   0 -12 -10  183.25   25.06
   0  12  10  141.97   18.12
   0  12 -10  141.77   19.10
   0 -12  10  155.57   20.77
   0  12  11   -3.21    6.97
   0 -12  11   11.12    7.88
   0  12 -11   12.82    9.57
   0 -12 -11   11.21    7.95
   0 -12 -11    2.00    5.62
   0 -12 -11   13.85   10.24
   0  12  11   -2.98    7.43
   0  12 -11   -4.07    7.01
   0 -12  11    5.81    8.17
   0 -12  12    5.68    6.76
   0  12  12   15.66    8.33
   0 -12 -12   11.28   10.92
   0  12 -12   21.76   11.04
   0 -12 -12   13.00    7.91
   0 -12 -12    7.16    5.74
   0  12  12   -6.17    7.62
   0  12 -12   -2.95    6.40
   0 -12  12   13.24    7.81
   0 -13   0    2.89    4.31
   0 -13   0   -2.94    3.98
   0  13   0    5.56    2.86
   0  13   0    3.57    2.55
   0  13   0    1.56    5.73
   0 -13   0   -1.11    4.48
   0 -13   1  650.43   25.27
   0 -13   1  611.68   23.98
   0  13  -1  596.59   16.97
   0  13   1  589.65   20.51
   0 -13  -1  634.11   26.18
   0  13   1  607.18   29.87
   0  13   1  574.06   28.17
   0  13  -1  612.65   28.91
   0 -13  -1  638.79   30.39
   0 -13   1  604.82   28.76
   0 -13   1  647.78   25.84
   0  13   1  610.88   19.53
   0 -13  -2   60.70    4.76
   0  13  -2   59.26    4.28
   0 -13  -2   60.51    3.94
   0 -13   2   70.23    9.22
   0  13  -2   65.62    4.14
   0 -13  -2   70.08    9.92
   0  13   2   65.61    4.60
   0 -13   2   69.81    4.91
   0 -13   2   69.98    7.64
   0  13  -2   66.03    5.62
   0 -13  -2   66.51    7.49
   0  13   2   68.56    8.52
   0  13   2   64.53   10.86
   0  13  -2   48.83    8.30
   0  13   2   74.47   11.62
   0 -13  -2   70.29   11.48
   0 -13   2   68.21    9.93
   0 -13  -3   57.20    9.36
   0 -13   3   51.24    5.64
   0  13   3   48.70    5.32
   0  13  -3   49.90    5.18
   0 -13  -3   51.49    5.13
   0 -13   3   52.94    6.67
   0  13   3   55.93    8.85
   0  13  -3   53.26    6.82
   0 -13  -3   58.63    7.49
   0 -13  -3   49.95    5.02
   0  13  -3   57.62    5.76
   0  13   3   52.61    9.37
   0  13   3   44.42    8.67
   0  13  -3   46.06    8.43
   0 -13  -3   39.40    7.32
   0 -13   3   50.82    9.10
   0 -13   4  527.72   21.13
   0  13  -4  553.65   20.17
   0  13   4  509.92   24.81
   0  13  -4  515.21   20.59
   0 -13  -4  513.99   18.72
   0 -13  -4  533.41   21.18
   0 -13  -4  539.61   27.35
   0 -13  -4  520.76   18.98
   0 -13   4  496.12   20.07
   0  13   4  495.12   19.74
   0  13  -4  521.88   19.33
   0  13   4  493.99   26.80
   0 -13  -4  493.72   24.21
   0  13  -4  559.78   28.68
   0 -13   4  529.80   28.45
   0  13  -5  276.62   15.07
   0  13  -5  300.22   17.22
   0  13   5  289.24   20.55
   0 -13   5  303.82   17.49
   0  13  -5  302.19   16.74
   0 -13  -5  289.12   21.50
   0 -13  -5  291.62   16.15
   0  13  -5  298.18   17.26
   0  13   5  289.04   16.74
   0 -13   5  291.92   17.54
   0  13   5  282.82   20.72
   0 -13  -5  280.84   18.60
   0  13  -5  305.26   22.91
   0 -13   5  290.09   22.81
   0 -13  -6  139.69   17.23
   0  13  -6  139.06   12.38
   0  13   6  139.40   15.38
   0 -13  -6  142.99   16.52
   0  13  -6  141.05   13.34
   0 -13  -6  133.51   12.53
   0  13   6  162.94   13.81
   0 -13   6  121.91   13.01
   0  13   6  149.02   16.07
   0  13  -6  139.06   16.29
   0 -13   6  150.53   18.13
   0 -13  -7  192.47   21.65
   0  13  -7  233.95   17.28
   0  13   7  209.06   19.89
   0  13  -7  235.82   18.81
   0 -13  -7  240.23   17.95
   0 -13  -7  242.35   21.60
   0 -13   7  239.53   19.15
   0  13   7  223.27   17.42
   0  13   7  232.97   20.45
   0  13  -7  223.46   21.04
   0 -13   7  241.42   22.84
   0 -13  -8  158.24   21.11
   0  13   8  171.21   19.20
   0  13  -8  184.52   16.45
   0 -13  -8  166.28   18.80
   0 -13  -8  179.09   16.85
   0  13  -8  158.62   16.85
   0  13   8  167.04   16.17
   0 -13   8  164.28   17.17
   0  13   8  157.29   17.69
   0  13  -8  161.44   19.03
   0 -13   8  180.60   21.30
   0 -13  -9    7.85    8.77
   0  13  -9   11.86    6.12
   0  13  -9    1.44    5.83
   0 -13  -9    6.64    6.05
   0 -13  -9    3.53    5.16
   0  13   9   -2.05    5.82
   0 -13   9   -3.71    6.50
   0  13   9    1.82    6.21
   0  13  -9    4.34    6.80
   0 -13   9    2.25    7.05
   0 -13 -10   44.17   14.87
   0  13 -10   45.95   11.57
   0 -13 -10   36.95    9.80
   0 -13 -10   45.48   11.92
   0  13  10   36.90    9.89
   0 -13  10   31.86    9.46
   0  13  10   16.26    7.58
   0  13 -10   30.75   10.29
   0 -13  10   48.22   13.35
   0 -13 -11  217.36   27.39
   0 -13 -11  191.95   20.31
   0 -13 -11  175.09   21.17
   0  13 -11  187.78   23.01
   0 -13  11  185.61   23.47
   0  13  11  148.35   18.91
   0  13 -11  149.57   20.24
   0  13  11  177.27   20.32
   0 -13  11  163.94   20.11
   0  13  12   11.39    6.75
   0 -13  12    8.11    6.04
   0 -13  12   20.74   10.06
   0 -13 -12   20.21    8.53
   0  13 -12   31.96   11.25
   0  13  12   18.73    7.67
   0  13 -12   12.40    8.05
   0 -13 -12   15.16    7.91
   0 -14   0    2.67    3.93
   0  14   0    9.88    3.22
   0 -14   0   16.76    4.47
   0  14   0    3.02    6.32
   0 -14   0   12.68    6.29
   0  14   0    9.28    3.29
   0 -14   0    0.72    3.69
   0 -14   1  329.51   18.73
   0 -14  -1  323.68   19.38
   0 -14   1  302.77   17.74
   0  14   1  304.09   14.85
   0  14  -1  292.44   12.41
   0  14   1  320.28   22.85
   0  14   1  304.65   21.49
   0  14  -1  290.13   21.03
   0 -14   1  307.60   21.24
   0 -14  -1  310.49   22.08
   0 -14   1  310.28   18.60
   0 -14   2 1894.34   44.93
   0  14  -2 1897.63   19.16
   0 -14  -2 1755.01   18.61
   0 -14   2 1935.96   22.95
   0 -14   2 1843.81   38.16
   0  14  -2 1906.76   29.59
   0  14   2 1800.91   39.84
   0 -14  -2 1932.75   48.43
   0  14  -2 1936.64   19.12
   0 -14  -2 1815.90   18.96
   0  14   2 1734.73   49.07
   0  14   2 1849.64   53.37
   0  14  -2 1844.63   50.98
   0 -14  -2 1797.38   53.67
   0 -14   2 1893.38   48.20
   0 -14  -3  246.34   11.77
   0  14  -3  276.08   11.90
   0 -14   3  278.62   12.58
   0  14   3  289.55   12.87
   0 -14   3  283.03   14.58
   0  14   3  274.77   17.51
   0  14  -3  293.18   11.94
   0 -14  -3  292.01   19.83
   0  14   3  267.98   20.45
   0  14   3  252.48   18.85
   0  14  -3  274.63   20.67
   0 -14  -3  246.66   18.46
   0 -14   3  274.76   20.00
   0 -14  -3  287.53   17.03
   0 -14  -4   35.84    8.44
   0 -14   4   48.61    5.98
   0  14   4   39.34    5.60
   0 -14  -4   37.73    5.24
   0  14  -4   41.35    5.55
   0 -14   4   39.17    6.12
   0  14   4   41.13    8.73
   0 -14  -4   38.17    5.33
   0 -14  -4   40.33    6.46
   0  14   4   34.34    8.19
   0  14  -4   33.38    8.92
   0 -14  -4   39.61    7.52
   0 -14   4   38.06    9.21
   0  14   5    9.85    3.80
   0 -14   5   10.90    4.55
   0 -14   5   14.26    4.42
   0  14  -5   12.66    4.42
   0  14   5   16.93    6.65
   0 -14  -5   10.51    6.35
   0  14  -5   11.62    4.40
   0 -14  -5   12.06    3.97
   0  14   5   16.34    8.08
   0 -14  -5    5.98    4.08
   0  14  -5   12.69    7.71
   0 -14   5   18.57    8.60
   0  14  -6   -0.79    4.41
   0 -14  -6    3.31    7.93
   0  14   6    1.67    5.64
   0 -14  -6   10.46    8.22
   0 -14  -6    1.96    3.18
   0  14  -6   -4.18    4.38
   0 -14   6   -1.46    4.25
   0  14   6   -3.70    5.52
   0  14   6   -4.74    6.07
   0 -14  -6    9.21    5.44
   0  14  -6    2.32    7.15
   0 -14   6    0.91    7.11
   0  14   7   -7.76    8.24
   0  14  -7   -0.34    3.81
   0 -14  -7   -5.97    8.64
   0  14  -7    4.97    4.67
   0 -14  -7    5.73    4.76
   0 -14  -7   -8.96    8.86
   0  14   7   -2.80    5.45
   0 -14   7   -5.44    5.51
   0  14   7    6.93    6.27
   0  14  -7   -9.77    7.50
   0 -14   7   -0.09    7.23
   0 -14  -8  150.11   20.08
   0  14  -8  168.16   15.81
   0  14   8  146.22   17.54
   0 -14  -8  167.56   18.61
   0 -14  -8  178.87   16.54
   0  14  -8  177.53   17.76
   0 -14   8  165.69   16.94
   0  14   8  149.99   15.10
   0  14   8  158.58   17.90
   0  14  -8  158.24   19.26
   0 -14   8  168.92   20.19
   0  14  -9    4.04    4.97
   0 -14  -9   -5.57    8.70
   0 -14  -9   -7.36    5.58
   0 -14  -9  -14.83    9.15
   0  14  -9    1.75    6.05
   0 -14   9   -3.88    6.18
   0  14   9   -8.99    6.05
   0  14   9   -4.75    7.17
   0  14  -9   -0.46    7.29
   0 -14   9   -2.13    7.82
   0 -14 -10  180.96   24.29
   0  14 -10  194.02   21.30
   0 -14 -10  187.46   19.19
   0 -14 -10  184.19   21.07
   0  14  10  170.42   18.87
   0 -14  10  197.84   21.24
   0  14  10  160.84   18.76
   0  14 -10  137.85   18.79
   0 -14  10  176.42   22.10
   0 -14 -11   16.76    8.51
   0 -14  11   10.16    6.87
   0  14  11    7.75    7.01
   0 -14 -11   16.92    7.89
   0  14 -11   44.48   12.07
   0 -14 -11   19.31   11.11
   0  14  11   11.38    7.33
   0  14 -11   11.89    8.55
   0 -14  11   19.14   10.44
   0  14 -12   21.18    9.86
   0 -14 -12   16.67    8.20
   0  14  12   14.45    7.95
   0  14 -12    6.90    6.85
   0 -14  12   10.40    6.57
   0  14  12   22.85    9.50
   0 -15   0    2.32    4.19
   0  15   0    3.12    3.17
   0 -15   0    6.84    3.58
   0  15   0    4.57    6.65
   0 -15   0    0.56    3.20
   0 -15   0    6.83    6.01
   0 -15  -1    9.53    5.21
   0 -15   1   18.83    6.24
   0 -15   1    7.09    3.27
   0  15   1   18.17    5.34
   0  15  -1   10.90    3.02
   0  15   1   10.78    6.40
   0  15   1   11.78    7.54
   0  15  -1    2.35    6.23
   0 -15  -1   24.35    8.34
   0 -15   1   14.75    6.94
   0 -15   1    7.76    4.25
   0 -15   2  334.33   19.71
   0 -15   2  308.15   16.10
   0  15   2  311.04   17.15
   0  15  -2  327.29   12.28
   0 -15  -2  316.23   20.42
   0  15   2  295.70   21.76
   0  15   2  305.12   22.90
   0 -15  -2  309.61   22.99
   0  15  -2  312.38   22.12
   0 -15   2  313.56   20.18
   0 -15  -3   50.13    5.17
   0 -15  -3   56.76    9.93
   0 -15  -3   46.40    4.40
   0  15  -3   47.88    4.74
   0  15  -3   50.70    4.93
   0 -15   3   50.58    5.39
   0  15   3   51.01    5.26
   0 -15   3   53.73    6.81
   0  15   3   53.69    8.38
   0 -15  -3   47.24    7.32
   0  15   3   45.82    9.71
   0  15   3   50.99   10.14
   0 -15  -3   40.55    6.99
   0  15  -3   41.14    9.19
   0 -15   3   49.61    9.92
   0 -15  -4   97.29   13.05
   0  15   4   95.60   11.99
   0 -15   4   94.17    8.89
   0  15  -4   90.04    8.30
   0 -15  -4  102.62    9.78
   0 -15   4   97.76    8.79
   0  15  -4  101.23    8.15
   0 -15  -4   97.81    7.82
   0  15   4  105.58    9.04
   0  15   4   92.42   12.58
   0 -15  -4  102.21   12.06
   0  15  -4   92.28   12.79
   0 -15   4   89.46   12.98
   0 -15  -5  111.80   14.41
   0  15  -5   93.23    9.00
   0  15   5   98.93   12.61
   0  15  -5   99.51    9.65
   0 -15  -5   93.27    8.96
   0 -15   5  105.48   10.46
   0  15   5   92.00    9.11
   0  15   5   80.18   11.95
   0 -15  -5   91.37   11.02
   0  15  -5   89.69   13.79
   0 -15   5  100.96   14.96
   0  15  -6  437.25   20.91
   0  15   6  397.70   26.14
   0 -15  -6  389.68   28.79
   0 -15  -6  423.76   27.85
   0  15  -6  431.62   22.25
   0 -15  -6  423.27   20.52
   0  15   6  421.13   21.35
   0 -15   6  443.33   22.97
   0  15   6  393.86   25.55
   0 -15  -6  398.20   22.72
   0  15  -6  415.63   28.43
   0 -15   6  453.83   30.12
   0  15   7  132.97   16.43
   0  15  -7  126.92   12.78
   0 -15  -7  118.92   18.25
   0 -15  -7  123.11   12.71
   0 -15  -7  139.73   17.22
   0  15  -7  138.00   14.22
   0 -15   7  134.26   14.29
   0  15   7  120.59   12.64
   0  15   7  128.34   15.43
   0  15  -7  113.56   16.25
   0 -15   7  132.10   17.94
   0  15   8   -2.01    7.02
   0  15  -8   -0.81    3.85
   0 -15  -8   -1.35    7.75
   0 -15  -8    1.16    6.79
   0  15  -8    3.21    4.73
   0 -15  -8    0.92    3.91
   0  15   8   -5.78    6.06
   0 -15   8   -6.75    6.24
   0  15   8   -0.43    6.43
   0  15  -8    1.56    7.57
   0 -15   8   -1.12    7.39
   0 -15  -9  176.48   23.00
   0  15  -9  173.58   18.47
   0 -15  -9  184.68   17.36
   0 -15  -9  186.55   20.85
   0 -15   9  174.10   18.65
   0  15   9  169.71   17.30
   0  15   9  169.18   19.06
   0  15  -9  179.27   21.60
   0 -15   9  185.91   22.82
   0 -15 -10    4.23    6.22
   0 -15  10    0.18    6.13
   0  15  10   -1.61    7.31
   0  15 -10   11.92    7.52
   0 -15 -10    6.22    5.45
   0 -15 -10    4.64    7.62
   0  15  10    2.09    5.96
   0  15 -10  -10.75    8.21
   0 -15  10   13.33    9.63
   0 -15  11  107.08   16.45
   0  15  11  115.33   16.26
   0 -15 -11  115.04   15.49
   0 -15 -11  136.61   19.23
   0  15 -11  118.28   17.72
   0 -15 -11  159.54   24.02
   0  15 -11   96.85   16.96
   0 -15  11  145.62   21.41
   0  15  11  109.05   16.50
   0  15 -12   27.56   11.54
   0 -15  12   42.03   10.88
   0 -16   0 1532.56   42.85
   0  16   0 1453.43   30.89
   0 -16   0 1481.46   37.12
   0  16   0 1448.82   47.87
   0 -16   0 1481.10   47.69
   0 -16   0 1531.93   40.04
   0 -16  -1   30.76    7.61
   0 -16   1   40.88    7.76
   0  16  -1   38.56    4.82
   0  16   1   37.14    5.95
   0 -16   1   34.50    5.83
   0  16   1   29.90    7.59
   0  16  -1   30.94    8.19
   0  16   1   33.27    8.57
   0 -16   1   42.00    9.05
   0 -16   1   42.77    7.61
   0 -16  -1   46.19    9.84
   0 -16   2   21.75    7.19
   0 -16  -2   17.78    6.52
   0 -16   2   21.44    5.05
   0  16  -2   21.75    3.84
   0  16   2   21.66    5.83
   0  16   2   16.93    8.72
   0  16   2   22.44    9.31
   0  16  -2   17.80    8.44
   0 -16   2   25.82    9.43
   0 -16   2   20.05    5.93
   0 -16  -2   21.10    7.65
   0 -16  -3    2.96    1.50
   0 -16  -3   -2.37    5.98
   0 -16  -3    2.61    1.30
   0  16  -3    3.93    1.69
   0  16  -3    1.95    1.43
   0  16   3    1.84    1.74
   0 -16   3    1.84    1.86
   0 -16   3    4.27    2.59
   0  16   3    5.56    5.06
   0  16  -3    2.79    2.46
   0  16  -3    1.02    1.49
   0 -16  -3   -0.81    3.44
   0  16   3    0.41    6.23
   0  16   3    0.24    6.04
   0 -16  -3   -6.06    6.24
   0  16  -3    9.53    7.75
   0 -16   3    5.09    5.03
   0 -16  -4  457.90   17.91
   0  16   4  534.44   18.98
   0 -16   4  503.97   18.78
   0  16   4  492.97   25.28
   0 -16   4  530.54   20.95
   0 -16  -4  515.64   28.68
   0 -16  -4  533.28   22.90
   0  16   4  434.26   26.66
   0  16   4  519.78   28.92
   0 -16  -4  514.04   26.36
   0  16  -4  486.01   29.51
   0 -16   4  514.68   29.58
   0 -16   5   61.81    7.91
   0  16   5   64.26    8.02
   0 -16   5   58.79   11.94
   0  16   5   52.64   10.24
   0  16  -5   61.91    7.70
   0  16   5   42.94    9.50
   0 -16  -5   53.57    8.81
   0  16  -5   48.61   10.54
   0 -16  -5   48.70   10.36
   0  16   6  235.04   20.17
   0 -16  -6  227.93   22.35
   0  16  -6  264.69   15.74
   0 -16  -6  240.33   15.16
   0 -16  -6  243.62   21.76
   0  16  -6  253.06   16.84
   0 -16   6  252.04   17.25
   0  16   6  226.80   15.60
   0  16   6  246.24   20.98
   0  16  -6  242.77   22.38
   0 -16  -6  239.66   18.08
   0 -16   6  247.95   22.67
   0 -16  -7    3.43    6.97
   0  16   7   -0.07    6.32
   0 -16  -7    3.65    7.79
   0  16  -7    6.05    4.04
   0  16  -7    5.79    5.01
   0 -16  -7   10.25    5.15
   0 -16   7   -0.23    4.89
   0  16   7   -4.20    5.34
   0  16   7    4.45    5.71
   0  16  -7   -8.38    9.34
   0 -16   7    9.72    7.35
   0 -16  -8   16.60    8.94
   0  16   8   12.26    7.93
   0 -16  -8   11.36    8.49
   0 -16  -8   17.99    6.39
   0  16  -8   23.26    7.60
   0 -16   8    7.63    4.89
   0  16   8    8.15    4.32
   0  16   8    6.25    6.61
   0  16  -8   11.72    8.80
   0 -16   8    8.69    7.06
   0 -16  -9   42.82   11.54
   0 -16  -9   41.77   12.85
   0  16  -9   36.92    9.36
   0 -16  -9   34.49    8.19
   0 -16   9   38.93    9.57
   0  16   9   39.67    9.11
   0  16   9   33.95   10.12
   0  16  -9   39.99   10.71
   0 -16   9   47.77   13.36
   0 -16 -10   41.45   11.99
   0 -16 -10   43.29   14.27
   0  16 -10   40.01    9.98
   0 -16 -10   42.77    9.86
   0  16  10   43.15    9.92
   0 -16  10   37.08   10.09
   0  16  10   38.09   10.10
   0  16 -10   29.02   10.42
   0 -16  10   45.01   12.55
   0 -16 -11   -9.05    7.71
   0 -16  11   -7.54    6.84
   0 -16 -11    5.98    8.15
   0  16 -11    6.88    6.27
   0  16  11    0.21    5.28
   0  16 -11    1.24    6.60
   0 -16  11    9.05    7.89
   0 -17   0    6.68    5.12
   0 -17   0    4.47    2.85
   0  17   0    5.20    8.43
   0 -17   0   -1.22    4.32
   0 -17   0   -0.49    4.86
   0  17   0    4.08    3.09
   0 -17  -1    8.44    5.18
   0 -17   1   11.35    6.15
   0  17   1    9.69    3.75
   0  17  -1    8.11    3.09
   0 -17   1    9.38    3.54
   0  17   1    5.49    6.76
   0  17  -1   -0.62    6.99
   0 -17   1   12.71    6.63
   0 -17   1    4.89    3.98
   0 -17  -1   14.95    6.93
   0 -17   2  139.84   13.45
   0 -17  -2  144.17   14.96
   0  17   2  135.41   11.90
   0 -17   2  136.26   11.23
   0  17  -2  142.21    8.38
   0  17   2  130.38   16.35
   0  17   2  140.49   16.07
   0  17  -2  131.32   15.96
   0 -17  -2  144.70   16.21
   0 -17   2  128.07   15.13
   0 -17   2  137.08   14.09
   0  17  -3  315.55    8.83
   0 -17  -3  283.41    8.54
   0 -17   3  334.29   16.01
   0  17   3  312.48   18.96
   0  17  -3  333.56   12.30
   0  17  -3  330.87    8.85
   0 -17  -3  326.75   22.57
   0 -17  -3  303.42    8.68
   0  17   3  300.12   22.37
   0  17   3  305.22   23.25
   0 -17  -3  311.48   21.71
   0  17  -3  327.29   24.17
   0 -17   3  314.28   22.07
   0 -17  -3  337.39   18.97
   0  17   4  368.42   22.37
   0 -17  -4  373.16   25.03
   0 -17  -4  385.68   19.60
   0 -17   4  368.01   15.28
   0  17   4  385.91   15.44
   0  17   4  355.70   24.97
   0  17   4  310.86   23.31
   0  17  -4  339.46   25.83
   0 -17  -4  358.19   22.54
   0 -17   4  357.16   24.91
   0  17   5  175.46   16.55
   0 -17  -5  202.14   19.37
   0  17   5  195.06   12.79
   0 -17   5  199.24   13.38
   0  17   5  182.47   18.22
   0 -17  -5  180.78   15.99
   0  17  -5  182.47   19.77
   0 -17   5  199.77   20.13
   0 -17  -6  128.74   16.96
   0  17   6  131.57   15.55
   0 -17  -6  143.04   17.15
   0  17  -6  140.41   12.23
   0  17   6  134.64   12.01
   0 -17   6  143.48   13.04
   0  17   6  138.31   16.25
   0 -17  -6  127.63   13.41
   0  17  -6  135.59   17.87
   0 -17   6  131.22   17.98
   0 -17  -7  126.16   17.75
   0  17   7  116.26   15.72
   0 -17  -7  129.17   17.37
   0  17  -7  143.58   14.29
   0  17   7  137.85   13.27
   0 -17   7  141.59   14.72
   0  17   7  144.51   17.09
   0  17  -7  132.70   18.41
   0 -17   7  146.63   19.03
   0 -17  -8  145.68   20.09
   0  17   8  142.80   17.68
   0  17  -8  150.25   15.17
   0 -17  -8  172.31   19.95
   0 -17  -8  143.22   14.06
   0  17   8  143.35   14.70
   0 -17   8  145.78   15.45
   0  17   8  148.48   17.36
   0  17  -8  138.95   18.74
   0 -17   8  170.82   21.13
   0 -17  -9  185.15   23.95
   0 -17  -9  203.72   21.84
   0  17  -9  214.02   19.44
   0  17   9  201.89   18.48
   0 -17   9  204.77   19.48
   0  17   9  172.95   19.12
   0  17  -9  171.01   21.29
   0 -17   9  205.18   24.08
   0 -17 -10    5.95    6.75
   0 -17  10   12.23    6.65
   0 -17 -10    7.94    9.34
   0  17 -10   13.28    6.29
   0  17  10   -1.54    6.52
   0 -17  10   16.57   10.01
   0  17 -10    5.71    7.03
   0  17 -11   13.58    9.42
   0  17  11   21.94    8.99
   0 -18   0    3.52    5.90
   0  18   0    3.58    7.98
   0 -18   0    1.55    4.83
   0  18   0    5.96    3.47
   0 -18   1   25.01    6.99
   0 -18  -1   16.62    5.88
   0  18  -1   25.24    4.33
   0  18   1   26.05    5.08
   0 -18   1   33.02    6.07
   0  18   1   24.94    9.24
   0  18  -1   27.84    8.81
   0 -18   1   26.18    6.59
   0 -18  -1   37.96    9.68
   0 -18   1   23.78    7.66
   0 -18  -2  791.18   33.44
   0 -18   2  740.81   31.25
   0  18   2  751.47   27.10
   0  18  -2  717.45   18.49
   0  18   2  681.31   34.76
   0  18   2  734.99   37.55
   0 -18  -2  719.81   35.88
   0  18  -2  692.11   35.33
   0 -18   2  693.52   34.15
   0 -18   2  761.52   32.23
   0  18   3  153.09   13.85
   0  18  -3  168.07    8.53
   0 -18  -3  172.25   16.93
   0  18   3  154.27   17.03
   0  18   3  149.12   16.88
   0 -18  -3  145.24   15.28
   0  18  -3  153.03   17.49
   0 -18  -3  172.12   13.80
   0 -18   3  161.96   15.94
   0 -18   3  143.13   16.39
   0 -18  -4  104.73   14.21
   0 -18   4  105.21    7.61
   0  18   4  118.43    7.87
   0  18   4  106.04   12.45
   0  18  -4  115.49    7.45
   0 -18  -4  124.54   11.44
   0  18  -4  105.98    7.22
   0  18   4  123.75   15.91
   0  18   4  101.51   14.61
   0  18  -4  103.90   15.73
   0 -18  -4  109.89   13.01
   0 -18   4  116.66   14.78
   0 -18   5   81.58   13.54
   0  18   5   75.04   11.57
   0  18   5   78.56   13.09
   0 -18  -5   86.78   13.50
   0 -18  -5   81.57   10.78
   0  18  -5   72.26   13.72
   0  18   5   82.17    8.17
   0 -18   5   78.82    8.40
   0 -18  -6    8.57    6.78
   0  18   6   13.62    7.11
   0 -18  -6    3.09    7.26
   0 -18   6   12.18    4.78
   0  18   6    8.68    4.43
   0  18   6   11.68    6.58
   0 -18  -6    5.17    4.06
   0  18  -6    2.23    7.39
   0 -18   6   10.06    7.23
   0  18   7  191.79   18.75
   0 -18  -7  168.78   20.80
   0 -18  -7  206.50   21.44
   0  18   7  190.48   15.15
   0 -18   7  207.89   17.03
   0  18   7  207.38   20.08
   0  18  -7  190.64   21.30
   0 -18   7  187.00   21.40
   0 -18  -8  179.47   22.55
   0  18   8  189.53   20.15
   0  18  -8  202.17   17.11
   0 -18  -8  220.29   22.99
   0  18   8  192.25   19.79
   0 -18   8  209.43   23.56
   0  18  -8  180.09   21.49
   0 -18   8  184.57   16.99
   0 -18  -9    4.15    6.63
   0  18   9    2.94    5.60
   0 -18  -9    4.38    8.37
   0  18  -9    1.36    7.33
   0 -18   9    3.66    7.45
   0 -18 -10   44.48   12.39
   0 -18 -10   38.81   12.98
   0  18  10   48.23   11.37
   0 -18  10   38.01   11.92
   0  18 -10   27.61   10.78
   0  18  11   10.10    7.16
   0 -19   0   -3.11    5.95
   0  19   0   -2.70    8.08
   0 -19   0    1.10    4.78
   0  19   0    5.54    3.50
   0 -19  -1  105.47   12.96
   0 -19   1  101.17   12.24
   0  19  -1   99.66    7.78
   0  19   1  103.14    9.68
   0  19   1   85.26   14.28
   0  19  -1   93.78   15.11
   0 -19  -1  114.11   14.93
   0 -19   1   97.79   13.37
   0 -19   1  102.68   11.85
   0  19  -2    4.21    2.85
   0  19   2    5.44    4.77
   0 -19  -2    9.36    5.59
   0 -19   2    1.68    4.73
   0 -19  -2    3.31    4.41
   0 -19   2   11.76    7.54
   0  19   2   -8.15   10.21
   0  19  -2    9.74    8.11
   0  19   2    6.06    8.37
   0 -19   2   -6.90    5.48
   0 -19  -2    2.49    5.39
   0 -19  -3   88.01   12.68
   0  19   3   89.00   10.56
   0  19  -3   84.90    5.90
   0  19   3   79.41   13.31
   0  19   3   68.45   12.55
   0  19  -3   78.05   13.44
   0 -19  -3   78.55   11.38
   0 -19   3   84.13   12.20
   0 -19  -3   87.41   10.22
   0 -19   3   82.78   13.76
   0 -19  -4  239.70   20.57
   0 -19  -4  243.55   15.69
   0  19   4  194.13   19.33
   0  19   4  225.31   20.61
   0  19   4  224.59   17.33
   0 -19  -4  212.15   17.83
   0  19  -4  211.49   21.49
   0 -19   4  245.28   21.34
   0 -19  -5   63.77   12.03
   0  19   5   54.98   11.62
   0  19   5   47.76    9.24
   0  19  -5   45.85   10.80
   0 -19  -5   51.35    8.86
   0 -19   5   43.43   10.77
   0 -19  -6   -2.91    7.84
   0  19   6    5.63    5.99
   0 -19  -6   -2.91    6.43
   0  19   6   -5.14    5.72
   0 -19  -6    2.10    3.35
   0  19  -6    5.89    7.96
   0 -19   6    5.90    6.74
   0 -19  -7  269.04   24.28
   0  19   7  224.43   21.04
   0  19   7  211.16   20.24
   0 -19  -7  192.86   22.07
   0  19  -7  225.32   23.72
   0 -19   7  240.37   23.99
   0 -19  -8   61.23   13.17
   0  19   8   41.16   10.78
   0  19   8   60.06   12.38
   0 -19  -8   35.31   11.41
   0  19  -8   59.60   13.97
   0 -19   8   59.30   13.78
   0 -19  -9   21.90    9.36
   0  19   9   21.03    8.96
   0 -19  -9   22.81   10.47
   0  19  -9    6.56    8.69
   0 -19   9   21.50   10.36
   0 -19 -10    8.02    7.36
   0 -19 -10    4.32    8.54
   0  19  10    7.58    6.78
   0  19 -10   15.22    8.91
   0 -19  10    5.53    7.03
   0 -20   0 1091.93   44.03
   0  20   0 1053.08   44.51
   0 -20   0 1073.95   39.15
   0  20   0 1052.86   27.50
   0 -20  -1   89.34   11.96
   0 -20   1   88.56   11.87
   0  20  -1   85.29    7.47
   0  20   1   88.29    9.13
   0  20  -1   84.94   13.88
   0 -20  -1   95.11   14.07
   0  20   1   80.15   14.09
   0 -20   1   81.72   12.44
   0 -20   1   82.03   10.75
   0 -20   2   29.52    7.39
   0 -20   2   32.73    9.19
   0 -20  -2   26.22    7.63
   0 -20  -2   31.14    6.91
   0  20   2   24.21    5.84
   0  20   2   19.22    8.34
   0  20  -2   37.96   10.64
   0  20   2   27.64    9.41
   0 -20  -2   31.79    8.38
   0 -20   3   20.17    8.22
   0 -20   3   21.81    7.83
   0  20   3   30.41    7.08
   0  20   3   27.20   10.23
   0  20   3   19.96    8.27
   0 -20  -3   21.52    7.98
   0  20  -3   29.95   10.44
   0 -20  -3   21.63    6.74
   0 -20  -3   21.30    5.13
   0 -20  -4  254.01   21.66
   0  20   4  240.02   18.35
   0  20   4  197.09   19.76
   0  20   4  240.79   21.67
   0  20  -4  215.19   21.86
   0 -20  -4  205.45   17.78
   0 -20   4  205.84   20.45
   0 -20   4  236.23   21.15
   0 -20  -5  357.60   26.38
   0  20   5  335.67   25.08
   0  20   5  321.39   22.27
   0 -20  -5  306.43   20.94
   0  20  -5  308.46   25.95
   0 -20   5  351.11   26.83
   0 -20  -6   31.66    9.18
   0  20   6   29.94    9.89
   0  20   6   27.63    7.89
   0 -20  -6   35.02   10.53
   0  20  -6   31.50   11.30
   0 -20  -6   26.89    7.14
   0 -20   6   26.66    9.07
   0 -20  -7   23.38    9.29
   0  20   7   24.39    8.48
   0  20   7   15.18    7.74
   0 -20  -7   13.52    7.31
   0  20  -7    8.41    8.55
   0 -20   7   20.87    9.90
   0 -20  -8   34.56   10.55
   0  20   8   43.75   11.01
   0  20   8   34.85   10.83
   0 -20  -8   41.63   12.59
   0  20  -8   35.27   11.50
   0 -20   8   48.35   12.93
   0 -20  -9   34.10   10.52
   0 -20  -9   29.02   11.70
   0  20  -9   28.33   12.07
   0 -20   9   24.65   10.33
   0  20   9   33.90   10.27
   0  20  10   26.26    9.91
   0  20 -10   23.78   10.28
   0 -20 -10   19.35   10.39
   0  21   0    8.01    3.72
   0 -21   0    9.59    6.24
   0  21   0    4.74    8.59
   0 -21   0   13.75    6.70
   0 -21   1  303.31   21.46
   0 -21  -1  308.38   22.02
   0  21   1  296.81   16.24
   0  21   1  291.08   24.67
   0  21  -1  333.24   25.84
   0 -21  -1  333.13   24.68
   0 -21   1  298.36   20.13
   0 -21   1  295.34   22.89
   0  21   2   38.79    7.27
   0 -21  -2   33.79    7.21
   0 -21  -2   35.08    7.07
   0 -21   2   36.87    7.98
   0 -21   2   47.31   10.44
   0  21   2   34.16    9.80
   0  21  -2   23.48    8.94
   0 -21  -2   28.20    7.31
   0 -21  -3  286.08   22.42
   0  21   3  261.91   23.13
   0  21   3  293.46   24.55
   0  21   3  287.24   18.68
   0  21  -3  265.26   24.44
   0 -21  -3  280.52   21.17
   0 -21   3  284.91   23.86
   0 -21  -3  290.29   18.14
   0 -21   3  289.03   22.53
   0 -21  -4   15.94    8.63
   0  21   4    4.20    7.22
   0  21   4    6.20    7.83
   0  21   4   11.85    6.63
   0  21  -4    1.98    7.89
   0 -21  -4    8.36    5.32
   0 -21   4   14.40    7.72
   0 -21   4    9.15    7.56
   0 -21  -5   29.26   10.04
   0  21   5   14.34    7.42
   0  21   5   21.12    6.74
   0 -21  -5   14.17    6.55
   0 -21  -5   22.78    6.68
   0  21  -5    5.14    8.54
   0 -21   5   17.25    7.87
   0 -21  -6  107.86   15.75
   0  21   6  105.34   15.07
   0 -21  -6  111.49   16.13
   0  21   6  104.09   14.04
   0  21  -6   90.66   14.81
   0 -21   6   91.94   15.16
   0 -21  -7    6.42    7.21
   0  21   7   -3.73    6.36
   0 -21  -7   -2.02    6.23
   0  21   7    2.14    5.50
   0  21  -7   -1.86    7.98
   0 -21   7   10.69    7.15
   0 -21  -8   27.11    9.57
   0 -21  -8   28.70   10.37
   0  21   8   25.57    8.71
   0  21  -8   31.63   11.24
   0 -21   8   43.80   12.84
   0 -21  -9  293.48   26.88
   0  21   9  259.78   23.78
   0 -21  -9  280.21   28.55
   0  21  -9  240.50   25.95
   0 -21   9  289.03   28.21
   0  21  10   54.98   12.34
   0  22   0   96.94   15.75
   0 -22   0   81.98   12.26
   0 -22   0  116.45   15.78
   0 -22  -1  100.83   13.14
   0 -22   1  111.51   13.81
   0  22   1  103.63   10.07
   0  22  -1  126.71   17.56
   0 -22  -1  115.34   15.51
   0  22   1  107.48   16.40
   0 -22   1  106.91   14.39
   0  22   2   19.16    5.37
   0 -22  -2   17.66    5.37
   0 -22  -2   26.65    7.53
   0 -22   2   10.30    4.89
   0 -22   2   13.76    7.17
   0  22  -2   12.30    8.35
   0  22   2   10.90    8.51
   0 -22  -2    5.75    5.30
   0 -22  -3  438.35   27.79
   0  22   3  382.71   28.00
   0  22   3  407.35   29.47
   0  22   3  417.86   22.47
   0 -22  -3  380.91   24.97
   0  22  -3  413.45   29.81
   0 -22   3  404.87   28.17
   0 -22   3  425.36   26.96
   0 -22  -4  116.42   15.76
   0  22   4  102.23   14.83
   0  22   4  112.94   15.65
   0  22   4  113.72   12.95
   0  22  -4  114.81   17.10
   0 -22  -4  104.12   13.01
   0 -22   4   93.52   14.93
   0 -22   4  110.98   15.27
   0 -22  -5   13.35    8.00
   0  22   5    0.52    6.66
   0  22   5    8.62    6.87
   0 -22  -5    1.30    5.68
   0  22  -5    1.88    8.29
   0 -22   5    8.60    7.92
   0 -22   5   -0.27    5.75
   0 -22  -6   24.91    9.06
   0  22   6   24.68    8.52
   0  22   6   24.64    7.39
   0 -22  -6   26.49    8.36
   0  22  -6   15.64    7.66
   0 -22   6   27.22    9.59
   0 -22  -7   65.48   12.82
   0  22   7   68.74   13.87
   0 -22  -7   59.88   13.21
   0  22   7   68.27   12.26
   0  22  -7   59.83   13.97
   0 -22   7   77.90   14.83
   0 -22  -8   17.49    9.07
   0  22   8    3.37    5.94
   0 -22  -8   10.45    7.80
   0  22  -8  -10.10    9.06
   0 -22   8   23.99   10.25
   0  22  -9  -11.01    7.81
   0  22   9   -0.49    5.22
   0 -22  -9    4.28    7.49
   0 -23   0   -1.16    5.07
   0  23   0    3.61    7.70
   0 -23   0    6.79    5.82
   0 -23   1  293.38   23.51
   0  23   1  296.32   25.46
   0  23  -1  280.01   25.12
   0 -23  -1  300.25   23.58
   0 -23   1  285.93   21.87
   0 -23  -1  281.42   21.48
   0  23   2   -0.82    3.24
   0 -23  -2    4.03    4.02
   0 -23   2    4.54    5.02
   0 -23   2    4.93    5.73
   0 -23  -2   -0.60    5.11
   0  23  -2   11.73    8.75
   0  23   2   -1.05    7.76
   0 -23  -2   -3.80    6.17
   0 -23  -3   43.57    9.91
   0  23   3   33.50    9.77
   0  23   3   36.14    7.13
   0  23  -3   44.19   12.17
   0 -23  -3   32.99    8.32
   0 -23   3   42.52    9.69
   0 -23   3   39.64   10.10
   0 -23  -4   64.06   12.26
   0  23   4   45.44   10.47
   0  23   4   63.97   12.51
   0  23   4   70.45   10.56
   0  23  -4   53.31   12.33
   0 -23  -4   64.17   10.48
   0 -23   4   61.35   11.40
   0 -23   4   67.72   13.03
   0 -23  -5   37.41    9.98
   0  23   5   49.14   11.41
   0  23   5   37.90    8.33
   0 -23  -5   49.98   10.93
   0  23  -5   38.83   11.48
   0 -23   5   36.88   10.93
   0 -23   5   41.79   10.46
   0 -23  -6   11.38    7.51
   0  23   6    8.01    6.34
   0  23   6    9.73    5.08
   0 -23  -6    5.76    5.32
   0  23  -6    9.18    7.30
   0 -23   6   18.47    8.54
   0 -23   6   14.30    7.76
   0 -23  -7  163.13   19.61
   0  23   7  140.63   17.59
   0  23   7  138.12   16.22
   0 -23  -7  137.10   18.46
   0  23  -7  130.27   18.87
   0 -23   7  141.63   19.17
   0 -23   7  179.36   21.84
   0 -23  -8   99.70   16.36
   0  23   8   93.86   14.76
   0 -23  -8   84.25   15.25
   0  23  -8   52.07   13.42
   0 -23   8  118.67   18.22
   0  23   9   -0.39    5.12
   0 -23  -9    9.28    8.40
   0 -24   0    9.36    6.35
   0  24   0    5.32    8.78
   0 -24   0   -2.26    5.39
   0  24   1  255.90   24.20
   0 -24   1  272.61   22.68
   0 -24  -1  252.91   20.93
   0 -24   1  262.04   20.97
   0 -24  -1  294.98   23.62
   0  24  -1  249.56   23.93
   0 -24   2    9.56    5.85
   0 -24  -2   13.34    5.94
   0  24  -2   20.10   10.24
   0  24   2   19.95    9.42
   0 -24  -2   14.50    6.12
   0  24   3   -2.54    7.33
   0 -24   3    9.37    6.01
   0 -24   3    3.93    6.18
   0  24  -3    6.14    9.16
   0 -24  -3   -0.99    4.63
   0 -24  -3    4.28    6.23
   0 -24  -4   18.83    8.57
   0  24   4   -3.75    7.21
   0  24   4    4.17    6.74
   0  24   4   13.21    5.89
   0 -24  -4    7.62    5.59
   0  24  -4    7.80    9.21
   0 -24   4    3.14    5.79
   0 -24   4   11.78    7.43
   0 -24  -5  462.61   30.88
   0  24   5  409.75   29.58
   0 -24  -5  422.94   29.04
   0  24   5  434.57   25.76
   0  24  -5  440.78   32.54
   0 -24   5  448.16   30.27
   0 -24   5  418.94   31.00
   0 -24  -6   13.51    6.78
   0  24   6   13.33    7.05
   0  24   6    9.29    5.52
   0 -24  -6    7.31    6.38
   0  24  -6    8.85    7.47
   0 -24   6   21.10    8.56
   0 -24   6   20.44    8.05
   0 -24  -7   17.40    7.95
   0  24   7   13.37    8.03
   0 -24  -7   12.97    6.74
   0  24  -7    1.32    7.87
   0 -24   7   12.90    8.44
   0 -24   7   20.58    8.80
   0  24   8   10.38    6.28
   0 -24  -8   18.05    9.08
   0 -25   0    8.38    7.18
   0 -25   0   -0.83    4.84
   0  25   0    7.71    8.74
   0 -25   1   94.82   13.90
   0 -25  -1   80.82   13.13
   0  25  -1   98.50   16.24
   0  25   1   93.61   15.74
   0 -25   1   80.36   12.43
   0 -25  -1   83.20   12.73
   0  25   2   -1.59    7.64
   0 -25   2   -0.82    5.48
   0 -25  -2   -0.85    3.95
   0  25  -2    5.82    8.37
   0 -25  -2   11.70    6.75
   0  25   3   17.29    8.57
   0 -25   3   27.85    8.09
   0 -25   3   34.87    9.52
   0  25  -3   26.38   10.48
   0 -25  -3   14.45    6.93
   0 -25  -4  328.35   25.48
   0  25   4  280.55   25.53
   0 -25  -4  299.30   23.20
   0  25  -4  317.61   28.04
   0 -25   4  308.90   24.27
   0 -25   4  292.31   25.18
   0 -25  -5    9.52    6.21
   0  25   5   -0.61    6.61
   0 -25  -5   -8.56    7.12
   0  25  -5  -10.49    9.30
   0 -25   5    0.34    5.75
   0 -25   5   -5.12    6.59
   0 -25  -6    1.08    6.16
   0  25   6    2.82    6.15
   0 -25  -6   -0.70    4.70
   0  25  -6   -0.62    8.10
   0 -25   6    8.84    7.47
   0 -25   6    5.82    5.76
   0 -25  -7   21.48    8.84
   0  25   7   12.93    7.37
   0 -25  -7   11.50    7.35
   0  25  -7   10.38    7.97
   0 -25   7   19.88    9.54
   0 -25   7   11.69    7.99
   0  25   8  179.33   20.47
   0 -25  -8  174.57   21.57
   0 -26   0   64.42   11.63
   0 -26   0   52.70   10.58
   0  26   0   50.82   11.72
   0 -26   1  105.01   14.73
   0 -26  -1   85.87   13.31
   0  26   1   91.08   15.70
   0  26  -1   94.12   15.52
   0 -26  -1   89.05   13.37
   0 -26   1   87.14   12.64
   0 -26   2    6.05    5.87
   0  26  -2   11.95    8.96
   0 -26  -2   -6.75    5.25
   0 -26  -2   -3.10    6.19
   0  26   2   12.43    9.61
   0 -26   3  272.62   23.42
   0  26  -3  299.51   26.80
   0 -26  -3  299.11   23.88
   0  26   3  256.71   23.88
   0 -26   4   -8.49    6.49
   0 -26   4    3.40    5.55
   0  26  -4   14.59    9.37
   0 -26  -4    1.36    5.16
   0 -26   5    7.44    6.77
   0 -26   5    9.40    6.25
   0  26  -5   -0.93    7.07
   0 -26  -5    0.69    5.10
   0  26   5    4.85    7.04
   0 -26   6    2.83    6.31
   0 -26   6   -0.47    5.46
   0  26  -6    7.52    8.45
   0 -26  -6   -4.32    6.46
   0  26   6   -1.34    5.32
   0  26   7   77.83   13.93
   0 -27   0   -1.23    4.21
   0 -27   0   -1.28    5.09
   0  27   0   -6.13    8.42
   0 -27   1   52.40   10.68
   0 -27  -1   48.87    9.91
   0  27   1   33.09   11.29
   0  27  -1   47.58   12.32
   0 -27  -1   37.66    9.43
   0 -27   2   47.08   10.02
   0  27  -2   52.22   12.94
   0 -27  -2   54.20   10.47
   0  27   2   59.61   13.14
   0 -27   3    5.81    5.58
   0  27  -3   19.53    9.68
   0 -27  -3   16.72    7.63
   0  27   3   18.79    8.48
   0 -27   4    2.25    5.74
   0 -27  -4   -0.34    5.10
   0  27  -4    3.17    8.58
   0 -27   5    3.41    5.75
   0 -27   5   12.87    7.06
   0  27  -5   10.09    8.42
   0 -27  -5    6.01    6.01
   0 -27   6  147.61   18.86
   0 -27   6  139.90   19.15
   0  27   6  129.06   18.04
   0 -28   0  281.07   23.39
   0 -28   0  252.67   21.90
   0  28   0  287.13   26.30
   0 -28   1  128.48   16.63
   0  28  -1  122.61   18.67
   0 -28  -1  126.14   16.00
   0  28   1  130.89   18.21
   0 -28   2   29.86    8.95
   0  28  -2   36.36   11.67
   0 -28  -2   33.79    9.11
   0  28   2   35.53   10.72
   0 -28   3   40.36   10.29
   0  28  -3   46.37   12.25
   0 -28  -3   51.02   10.92
   0  28   3   28.70   10.74
   0 -28   4   53.52   11.45
   0 -28  -4   57.76   11.75
   0  28  -4   78.90   15.58
   0 -28   5   92.97   15.25
   0 -29   0   -3.33    5.11
   0  29   0    7.03    7.45
   0 -29   1   13.46    6.66
   0  29  -1    2.62    7.11
   0  29   1    8.28    7.38
   0 -29  -1   12.25    6.37
   0 -29   2    9.57    6.36
   0  29  -2    7.75    7.93
   0  29   2   24.13   10.36
   0 -29  -2   11.95    6.59
   0  29   3    3.58    6.79
   0 -29  -3    5.37    6.37
   0 -29   3    3.24    4.89
   0 -29   4   94.82   15.03
   0 -30  -1   21.57    7.31
   0 -30  -2  189.00   19.74
   0 -30   2  194.71   20.04
   0 -30   3   41.19   10.30
   0 -31  -1   -5.97    5.69
  -1   0  13    2.33    7.02
   1   0 -13   -1.32    7.95
   1   0 -13   18.35   12.57
   1   0 -12   20.99   10.05
  -1   0  12   28.05   11.16
  -1   0  12   24.21    8.14
   1   0 -12   43.59   15.40
   1   0 -11  -20.36   12.80
  -1   0  11   -2.06    8.05
  -1   0  11   -0.90    5.11
   1   0 -11    3.66    8.85
   1   0 -10  146.34   20.86
  -1   0  10  103.80   16.17
  -1   0  10  123.60   15.22
   1   0 -10  126.94   19.04
   1   0  -9    3.38    7.27
  -1   0   9   12.80   10.00
  -1   0   9    0.05    4.98
   1   0  -9   -7.59    8.88
   1   0  -8  762.87   38.51
  -1   0   8  696.99   34.83
   1   0  -8  753.96   38.48
  -1   0   8  714.65   31.98
   1   0  -7   -4.27    7.69
   1   0  -7    5.28    5.62
  -1   0   7    7.88    5.17
  -1   0   6  181.88   15.15
   1   0  -6  190.93   16.98
  -1   0   6  184.07   14.25
   1   0  -5   -3.04    4.60
  -1   0   5    6.00    5.59
  -1   0   5   -0.67    3.74
  -1   0   4 2348.54   43.01
   1   0  -4 2464.55   46.69
  -1   0   4 2376.12   42.01
  -1   0   3    2.30    2.59
   1   0  -3    6.52    2.27
  -1   0   2  881.99   19.44
  -1   0   2  911.95   18.83
  -1   0  -2 1204.55   23.32
   1   0   2 1161.05   23.35
  -1   0  -2 1181.67   23.06
   1   0   2 1171.25   21.12
   1   0   2 1172.81   13.82
   1   0   3    0.52    1.70
  -1   0  -3    0.58    2.45
  -1   0  -3    3.78    1.90
   1   0   3   -1.21    1.02
   1   0   3    5.10    3.81
  -1   0  -3    3.12    2.33
   1   0   3    6.21    2.93
   1   0   4   16.80    4.63
  -1   0  -4   13.91    3.95
   1   0   4   12.73    1.83
  -1   0  -5    2.12    5.44
   1   0   5    6.05    6.26
   1   0   5    2.21    3.79
   1   0   5    1.95    1.07
  -1   0  -6  235.65   18.77
   1   0   6  226.21   15.66
   1   0   6  210.62   17.76
  -1   0  -7   24.21   10.20
   1   0   7    2.08    4.81
   1   0   7   18.11    9.03
  -1   0  -8  223.44   22.07
   1   0   8  213.65   20.50
   1   0   8  207.24   17.29
  -1   0  -9    3.02    9.22
   1   0   9   -0.32    7.30
   1   0   9    0.58    4.33
  -1   0  -9  -15.80   13.17
  -1   0 -10   19.38    9.29
   1   0  10   24.92    8.97
   1   0  10   38.43    8.87
  -1   0 -10   30.74   10.77
  -1   0 -11    7.41   10.51
   1   0  11   18.93   11.20
   1   0  11    9.52    6.33
  -1   0 -11    2.51    8.64
  -1   0 -12    8.02   10.24
   1   0  12   11.45    8.86
  -1   0 -12    5.48    8.25
   1   0  13   -2.47    6.92
  -1   0 -13   -0.65    8.47
   1   0  13  -11.37   10.09
  -1   0 -13    2.27    7.47
  -1   1  13  104.93   19.05
  -1  -1  13  106.65   18.78
  -1   1  13   82.16   16.85
   1  -1 -13   97.94   19.56
   1   1 -13   84.37   17.72
   1   1 -13  149.72   24.48
   1  -1 -13  116.52   22.04
   1  -1 -12   31.02   11.31
   1   1 -12   28.89   11.15
  -1  -1  12   47.61   13.50
  -1   1  12   53.01   14.35
  -1   1  12   55.92   11.05
  -1  -1  12   70.27   12.84
   1   1 -12   76.45   17.86
   1  -1 -12   71.45   17.82
   1   1 -11   62.32   14.22
   1  -1 -11   70.85   16.65
  -1  -1  11   83.60   15.70
  -1   1  11   57.13   13.47
  -1   1  11   84.83   13.14
  -1  -1  11   80.48   13.40
   1   1 -11  106.97   19.58
   1  -1 -11  103.10   18.73
   1   1 -10    0.02    9.23
   1  -1 -10   27.46   11.70
  -1   1  10   21.78   10.46
  -1  -1  10   13.11    9.31
  -1  -1  10   12.54    6.66
  -1   1  10   15.72    6.40
   1  -1 -10   26.06   11.50
   1   1 -10   11.84    9.05
   1   1  -9  450.43   31.34
   1  -1  -9  391.17   30.94
  -1   1   9  391.01   28.36
  -1  -1   9  392.40   28.40
  -1   1   9  432.32   25.64
  -1  -1   9  402.56   26.14
   1  -1  -9  403.34   30.83
   1   1  -9  421.24   31.06
   1  -1  -8   13.42    8.19
   1   1  -8   26.16    8.93
  -1  -1   8   14.67    9.11
  -1   1   8   31.14   10.06
   1  -1  -8   21.11    9.14
   1   1  -8   15.78    9.14
  -1   1   8   17.78    6.79
  -1  -1   8   21.38    7.48
   1   1  -7  110.54   14.16
   1  -1  -7  108.40   14.27
  -1   1   7  124.29   12.71
  -1  -1   7  120.02   13.25
   1  -1  -7  121.40   15.03
   1   1  -7  126.86   15.02
  -1   1   7  112.18   14.10
   1  -1  -6  255.03   18.74
   1   1  -6  267.04   19.29
   1  -1  -6  252.63   19.57
   1   1  -6  259.56   18.71
  -1   1   6  250.38   17.82
  -1   1   6  242.00   16.19
  -1  -1   6  236.73   16.93
   1   1  -5  303.44   18.17
  -1   1   5  303.55   17.95
   1  -1  -5  303.30   19.66
  -1  -1   5  308.37   17.40
  -1  -1   5  290.60   17.28
  -1   1   5  294.27   16.09
  -1   1   4 2299.58   43.77
   1   1  -4 2468.63   44.90
  -1  -1   4 2455.71   42.67
  -1   1   4 2655.02   42.18
  -1   1   4 2451.51   40.07
  -1  -1   4 2442.72   44.15
   1   1  -4 2790.11   47.38
   1   1  -3  124.03    8.76
  -1  -1   3  124.14    8.57
  -1   1   3  110.99    8.63
  -1   1   3  133.63    8.28
  -1  -1   3  129.94    9.16
   1  -1  -3  118.40    4.39
   1   1  -3  137.71    8.94
   1  -1  -3  139.95    9.45
  -1   1   2  308.78   11.59
   1   1  -2  334.62   11.18
  -1  -1   2  314.94   10.53
  -1   1   2  327.55   11.07
  -1   1   2  311.90   11.35
  -1  -1   2  311.59   11.41
  -1  -1  -2   59.54    6.05
   1  -1   2   69.31    5.68
  -1   1  -2   74.78    5.85
  -1  -1  -2   67.19    3.98
   1   1   2   78.87    6.44
   1  -1   2   75.89    6.25
  -1   1  -2   69.63    6.24
  -1  -1  -2   63.54    5.01
   1   1   2   68.41    4.72
   1  -1   2   72.20    6.07
   1   1   2   71.57    3.97
  -1   1  -3  616.22   19.84
   1  -1   3  668.20   20.82
  -1  -1  -3  633.54   21.18
  -1   1  -3  665.89   21.21
   1   1   3  578.98   19.93
   1  -1   3  578.22   20.15
   1  -1   3  583.01   19.33
  -1   1  -3  617.94   21.43
  -1  -1  -3  630.92   18.40
   1   1   3  609.23   16.93
   1   1   3  610.36   12.18
  -1   1  -4 1134.93   32.33
   1  -1   4 1195.56   32.79
  -1  -1  -4 1073.64   32.02
  -1   1  -4 1052.51   30.15
   1  -1   4  983.60   30.41
   1   1   4 1059.00   30.95
   1   1   4 1047.19   26.02
   1  -1   4 1076.65   29.23
  -1   1  -4 1169.59   32.53
   1   1   4 1064.54   16.81
   1  -1   4 1085.43   13.91
  -1   1  -5  263.79   17.51
  -1  -1  -5  268.90   18.33
   1  -1   5  257.44   17.64
   1   1   5  267.94   17.65
   1  -1   5  261.62   16.23
   1   1   5  261.06   14.62
   1   1   5  277.43    8.73
   1  -1   5  262.89    6.24
  -1  -1  -6  442.61   25.85
  -1   1  -6  450.78   25.19
   1  -1   6  419.82   21.69
   1   1   6  419.16   20.31
   1   1   6  413.52   23.92
   1  -1   6  418.50   24.21
  -1   1  -7  824.55   37.94
  -1  -1  -7  903.59   40.22
   1  -1   7  806.07   32.56
   1   1   7  847.63   30.87
   1  -1   7  784.31   35.55
   1   1   7  786.86   35.30
  -1   1  -8  628.58   34.99
  -1  -1  -8  636.39   36.88
   1   1   8  600.00   33.07
   1  -1   8  637.69   34.35
   1  -1   8  627.00   30.47
   1   1   8  615.26   28.16
  -1  -1  -9  213.29   23.16
  -1   1  -9  180.28   21.23
   1  -1   9  177.66   19.96
   1   1   9  148.52   18.09
   1   1   9  195.46   16.99
   1  -1   9  188.92   17.88
  -1  -1  -9  148.00   18.48
  -1   1  -9  158.49   19.24
  -1   1 -10   26.13    9.80
  -1  -1 -10   14.54    8.79
   1  -1  10   16.16    8.66
   1   1  10    8.80    6.88
   1  -1  10   20.12    7.32
   1   1  10   21.97    6.71
  -1   1 -10   -0.60   12.08
  -1  -1 -10    6.60    9.68
  -1   1 -11  239.59   26.94
  -1  -1 -11  220.77   26.44
   1   1  11  201.16   23.63
   1  -1  11  207.19   23.95
   1   1  11  245.07   20.29
   1  -1  11  233.23   21.14
  -1  -1 -11  237.29   28.01
  -1   1 -11  218.57   27.96
  -1   1 -12    1.28    8.99
  -1  -1 -12   -9.59   10.68
  -1  -1 -12    7.58    9.99
  -1   1 -12   -3.31   10.30
   1  -1  12   -6.32    8.53
   1   1  12   -2.50    7.13
   1  -1  12    7.77    6.59
   1   1  13    4.86    7.58
  -1   1 -13    9.74   11.00
  -1  -1 -13    3.76    9.01
   1   1  13    3.10    8.08
   1  -1  13    5.24    8.05
  -1  -1 -13   16.73    9.94
  -1   1 -13   20.99   11.84
  -1   2  13   41.63   12.64
   1   2 -13   64.95   17.73
   1  -2 -13   84.08   18.60
  -1   2  13   77.83   16.60
  -1  -2  13   49.00   14.07
   1  -2 -13   50.62   15.37
   1   2 -13   48.94   14.97
   1  -2 -12   24.77   10.03
   1   2 -12   23.64   10.24
  -1   2  12   21.14    9.55
  -1   2  12   18.02    9.63
  -1  -2  12   24.19   11.74
  -1  -2  12   27.77    9.11
   1  -2 -12   44.92   13.79
   1   2 -12   26.50   12.94
   1  -2 -11   54.02   14.45
   1   2 -11   23.67    8.28
  -1   2  11   36.75   10.80
  -1  -2  11   38.97   11.25
  -1   2  11   50.11   10.00
  -1  -2  11   57.22   12.26
   1   2 -11   63.78   15.93
   1  -2 -11   44.54   13.90
   1  -2 -10  176.56   22.72
   1   2 -10  155.44   19.95
  -1  -2  10  149.07   19.34
  -1   2  10  167.47   20.31
  -1  -2  10  164.88   18.38
  -1   2  10  188.92   17.31
   1  -2 -10  201.76   23.73
   1   2 -10  197.05   23.52
   1   2  -9   19.27    9.52
   1  -2  -9    9.08    9.43
  -1   2   9   25.46   10.47
  -1  -2   9   27.15   11.10
  -1  -2   9   18.16    8.45
  -1   2   9   10.26    6.17
   1   2  -9    2.18    7.74
   1  -2  -9   24.22   10.74
   1  -2  -8  254.29   23.51
   1   2  -8  258.82   22.75
  -1  -2   8  250.56   21.42
  -1   2   8  257.38   21.53
   1   2  -8  261.54   23.05
   1  -2  -8  269.80   23.09
  -1   2   8  257.14   18.20
  -1  -2   8  243.43   20.10
   1  -2  -7   38.82    7.97
   1   2  -7   33.93    9.11
  -1   2   7   49.74    8.25
  -1  -2   7   48.39    9.44
  -1   2   7   48.93    9.86
   1   2  -7   56.09   10.89
   1  -2  -7   33.92    8.97
   1  -2  -6  734.33   31.68
   1   2  -6  715.88   31.37
  -1   2   6  705.46   25.62
  -1  -2   6  671.20   28.77
   1  -2  -6  697.51   32.85
   1   2  -6  720.05   29.82
  -1   2   6  683.29   29.31
   1  -2  -5 1260.60   15.65
  -1   2   5 1304.19   31.76
  -1  -2   5 1286.96   36.25
  -1   2   5 1250.63   36.37
   1  -2  -5 1313.01   40.62
   1   2  -5 1316.40   36.22
   1   2  -4  553.81   21.00
   1  -2  -4  498.79   11.25
  -1   2   4  489.25   20.53
   1   2  -4  506.25   19.69
  -1  -2   4  480.68   18.60
  -1   2   4  528.27   18.76
  -1  -2   4  495.25   20.87
  -1   2   4  500.10   17.31
   1  -2  -3   19.98    4.05
   1   2  -3   18.15    3.63
   1   2  -3   16.87    3.33
   1  -2  -3   16.19    2.26
  -1   2   3   16.28    3.78
   1   2  -3   13.00    3.23
  -1  -2   3   17.97    3.68
   1  -2  -3   16.85    3.76
   1   2  -3   14.70    4.24
  -1   2   3   22.05    3.50
  -1  -2   3   17.05    4.59
   1   2  -2  338.57   11.66
  -1  -2   2  283.51   11.29
  -1   2   2  304.83   11.51
   1  -2  -2  328.10   11.75
  -1  -2   2  317.54    7.25
  -1   2   2  312.87   11.94
   1   2  -2  312.71    7.53
   1   2  -2  336.61   10.74
   1   2  -2  313.74   10.15
  -1  -2   2  322.24   10.10
   1   2  -2  314.64   11.39
   1  -2  -2  319.25   11.48
  -1   2   2  333.55   11.40
   1  -2  -2  304.69   11.30
  -1  -2   2  322.80   12.63
  -1   2   1 2387.61   29.00
   1   2   1  145.18    6.39
   1  -2   1  126.67    6.42
  -1  -2  -1  133.79    6.31
  -1  -2  -1  131.70    6.39
   1   2   1  126.85    6.43
  -1  -2  -1  137.74    6.75
  -1   2  -1  139.98    6.87
   1   2   2    5.64    2.52
   1  -2   2    3.47    2.28
   1  -2   2    2.34    1.30
  -1   2  -2    3.52    1.80
   1   2   2    3.10    2.01
  -1  -2  -2    1.64    1.98
   1   2   2    3.70    1.37
   1   2   2    4.23    1.66
  -1  -2  -2    2.17    1.13
   1   2   2    3.33    1.11
  -1  -2  -2    5.49    1.44
  -1   2  -2    3.52    1.70
   1  -2   2    5.99    2.67
   1   2   2    4.05    1.23
   1   2   3  104.34    5.86
   1  -2   3  107.66    8.59
   1   2   3  107.20    9.08
  -1   2  -3   99.54    8.67
  -1  -2  -3   96.87    8.95
  -1   2  -3   95.33    8.21
  -1  -2  -3  102.78    6.00
   1   2   3  106.15    9.32
   1  -2   3  108.19    9.59
   1  -2   3  107.58    9.28
   1   2   3  102.73    6.57
  -1   2  -3   99.69    9.18
   1  -2   4 2829.97   50.15
  -1   2  -4 2775.33   50.50
  -1   2  -4 2522.44   45.87
   1   2   4 2518.65   46.84
  -1  -2  -4 2534.99   50.39
  -1   2  -4 2622.48   51.06
   1  -2   4 2440.96   46.48
   1   2   4 2532.08   37.65
   1  -2   4 2404.78   46.81
   1   2   4 2407.48   46.15
   1   2   4 2539.03   29.73
   1  -2   5   45.36    8.79
   1   2   5   43.83    8.72
  -1  -2  -5   39.71    8.47
  -1   2  -5   45.84    8.43
   1   2   5   45.33    5.68
   1  -2   5   40.40    7.48
   1   2   5   40.27    5.69
   1   2   5   44.32    4.23
   1  -2   5   43.58    2.68
  -1   2  -6   59.42   10.12
  -1  -2  -6   48.46   10.10
   1   2   6   47.27    7.10
   1  -2   6   44.55    7.67
   1  -2   6   57.49   10.73
   1   2   6   57.11   10.38
  -1   2  -7  169.67   17.21
  -1  -2  -7  174.41   18.74
   1  -2   7  149.78   16.54
   1   2   7  156.87   16.79
   1   2   7  138.90   12.29
   1  -2   7  165.60   15.63
  -1  -2  -8   46.31   12.32
  -1   2  -8   37.99   10.19
   1  -2   8   32.73   10.09
   1   2   8   49.55   11.95
   1   2   8   51.53    8.76
   1  -2   8   36.11    8.93
  -1  -2  -8   21.12    7.61
  -1  -2  -9   90.07   16.62
  -1   2  -9   86.42   14.74
   1  -2   9   73.68   14.03
   1   2   9   71.14   13.39
   1   2   9   92.25   11.35
   1  -2   9   92.71   13.46
  -1  -2  -9   53.30   11.06
  -1   2  -9   62.95   11.38
  -1   2 -10   53.47   12.39
  -1  -2 -10   54.03   13.32
   1  -2  10   46.56   12.05
   1   2  10   62.99   14.51
   1  -2  10   63.58   11.66
   1   2  10   58.03    9.46
  -1  -2 -10   46.69   12.23
  -1   2 -10   45.67   10.16
  -1  -2 -11   -1.77   10.14
  -1   2 -11   -3.57    9.27
  -1  -2 -11    6.42    8.16
  -1   2 -11    4.32    8.38
   1   2  11    1.13    8.44
   1  -2  11   -3.96    8.70
   1   2  11    9.16    5.48
   1  -2  11   12.09    7.22
  -1  -2 -12  257.83   30.32
  -1   2 -12  249.09   29.23
   1   2  12  244.82   26.13
  -1  -2 -12  254.43   30.21
  -1   2 -12  265.20   32.12
   1  -2  12  224.34   25.59
   1   2  12  226.15   26.13
   1  -2  12  257.03   23.43
   1   2  13   -6.00    8.53
  -1   2 -13   16.39   12.77
  -1  -2 -13   -6.83   10.67
   1  -2  13  -11.14    9.59
   1   2  13  -13.48   10.16
  -1  -2 -13   -5.35   10.74
  -1   2 -13   -0.01    6.95
   1  -3 -13   98.91   20.60
   1   3 -13  113.90   20.11
  -1   3  13  112.03   18.88
   1   3 -13  143.53   24.10
   1  -3 -13  124.29   21.31
  -1  -3  13  110.64   19.48
  -1   3  13  112.23   19.69
  -1  -3  13   96.94   15.81
   1   3 -12  201.12   25.37
   1  -3 -12  194.42   25.46
  -1   3  12  203.98   23.28
   1   3 -12  251.92   29.48
   1  -3 -12  239.65   27.90
  -1  -3  12  227.07   25.72
  -1   3  12  195.99   24.22
  -1  -3  12  191.18   21.49
   1   3 -11   39.86   12.66
   1  -3 -11   43.06   13.43
  -1   3  11   34.00   10.50
  -1  -3  11   30.67   10.70
  -1   3  11   25.74   10.33
  -1   3  11   33.78    7.99
  -1  -3  11   31.98    9.51
   1  -3 -11   40.86   13.19
   1   3 -11   23.18   12.38
   1   3 -10  -11.39    9.00
   1  -3 -10    3.09    7.80
  -1  -3  10   15.01    8.44
  -1   3  10    0.73    7.27
  -1   3  10   -5.11    4.73
  -1  -3  10   -2.97    7.31
   1  -3 -10   10.81   10.00
   1   3 -10   -3.43    8.34
   1   3  -9  633.03   35.89
   1  -3  -9  613.22   39.20
  -1  -3   9  572.25   33.83
  -1   3   9  614.66   34.60
  -1  -3   9  627.74   34.10
  -1   3   9  664.36   29.45
   1  -3  -9  661.71   38.41
   1   3  -9  658.11   38.80
  -1   3   8   63.64   12.80
   1  -3  -8   70.30   14.05
   1   3  -8   54.93   11.37
  -1   3   8   80.77   12.81
  -1  -3   8   61.50   11.82
   1  -3  -8   59.37   11.64
   1   3  -8   53.65   10.69
  -1   3   8   70.76    9.75
  -1  -3   8   67.40   11.71
   1   3  -7   11.50    6.74
   1  -3  -7   13.01    6.82
   1   3  -7   33.52    9.67
   1  -3  -7   13.63    7.02
  -1   3   7   31.64    8.89
  -1   3   7   23.16    5.77
  -1  -3   7   23.11    7.32
   1  -3  -6  185.83   16.23
   1   3  -6  180.68   16.01
   1  -3  -6  202.24    7.31
   1  -3  -6  198.10   18.69
  -1   3   6  199.14   16.93
   1   3  -6  196.41   15.95
  -1  -3   6  182.39   16.08
  -1   3   6  198.15   13.42
   1  -3  -5  470.90   22.85
   1   3  -5  459.24   21.13
  -1   3   5  448.09   22.11
  -1  -3   5  485.52   23.21
  -1   3   5  491.11   18.74
   1  -3  -5  480.47   12.93
   1  -3  -4   94.32    9.26
   1  -3  -4   83.63    5.83
  -1  -3   4   85.06    3.44
  -1   3   4   72.52    8.39
   1   3  -4   88.98    8.57
   1   3  -4  104.75    9.30
  -1   3   4   90.02    7.77
  -1  -3   4   93.80   10.74
  -1   3   4   78.70    6.81
   1  -3  -3  201.35   11.31
   1   3  -3  200.75   11.55
   1   3  -3  213.76   10.60
   1   3  -3  203.82   10.54
  -1   3   3  182.82   11.40
   1  -3  -3  201.59    8.76
  -1  -3   3  181.55    6.59
   1   3  -3  186.54   11.02
   1  -3  -3  188.02   11.11
   1  -3  -3  170.20   10.53
  -1   3   3  213.89   10.65
  -1  -3   3  192.66   12.92
   1   3  -2 1058.27   20.87
   1  -3  -2 1118.27   21.37
   1   3  -2 1083.02   18.32
   1   3  -2 1034.32   17.11
   1  -3  -2 1031.23   19.34
   1   3  -2 1018.16   17.13
  -1  -3   2 1076.25   17.15
  -1   3   2 1008.80   22.77
   1   3  -2 1079.76   20.85
  -1   3   2 1037.08   12.85
   1  -3  -2 1083.97   20.76
  -1   3   2 1014.15   21.73
   1  -3  -2 1172.42   19.82
  -1   3   2 1126.50   22.19
   1  -3  -2 1033.19   21.78
  -1  -3   2 1090.25   24.26
   1  -3  -1  942.12   14.06
   1   3  -1  948.30   14.24
  -1  -3   1  958.70   14.22
  -1   3   1  991.09   14.37
  -1  -3   1  993.79   18.98
   1  -3  -1 1017.21   18.59
  -1  -3   1 1022.90   17.80
  -1   3   1  995.15   18.36
   1   3  -1  955.81   17.35
  -1   3   1  999.91   19.61
   1  -3  -1 1007.65   21.33
   1  -3  -1  960.23   13.99
  -1  -3   1  934.27   14.38
   1   3  -1  983.30   11.20
   1   3  -1 1000.10   14.25
  -1   3   1  924.29   14.45
  -1   3   1  963.91   16.96
   1   3  -1  971.54   18.17
   1  -3  -1 1017.35   16.77
   1  -3  -1  914.29   22.02
  -1  -3   1 1012.89   19.46
  -1   3   1 1012.54   23.74
  -1  -3   1  949.40   11.77
   1  -3   0  320.97    9.92
  -1   3   0  342.59   10.73
  -1   3   0  343.92   10.36
  -1  -3  -1  253.19    8.93
  -1   3  -1  258.03    9.18
   1  -3   1  237.27    8.82
   1   3   1  246.59    8.76
  -1  -3  -1  260.42    9.13
   1   3   1  248.11    8.73
  -1   3  -1  259.23    9.78
   1  -3   1  238.46    9.71
   1   3   1  251.14    9.26
  -1  -3  -1  259.54    9.98
   1   3   1  241.21   11.39
   1   3   1  256.50   10.05
  -1  -3  -1  253.29    6.70
   1   3   1  247.31    7.41
   1  -3   1  245.42   10.58
   1   3   1  245.56    8.82
  -1  -3  -1  251.58   10.35
   1   3   2  234.51   10.85
   1  -3   2  242.00   11.00
  -1  -3  -2  240.81   12.04
   1   3   2  254.83   11.53
   1  -3   2  246.15   10.94
  -1  -3  -2  278.41   12.03
  -1   3  -2  250.94   10.54
   1   3   2  241.77    9.46
  -1  -3  -2  263.60   10.40
  -1  -3  -2  251.14   10.83
   1   3   2  250.31    9.96
   1   3   2  250.94   12.07
   1   3   2  253.17    8.20
   1  -3   2  234.95   12.13
   1   3   2  241.64    6.34
   1  -3   3 1343.57   30.37
   1   3   3 1337.44   29.98
  -1   3  -3 1350.99   28.80
   1   3   3 1380.55   31.26
   1  -3   3 1441.08   30.81
  -1  -3  -3 1360.22   33.48
  -1  -3  -3 1484.20   24.95
   1   3   3 1378.59   23.71
   1   3   3 1492.69   26.56
   1   3   3 1478.15   24.12
   1   3   3 1379.37   21.15
   1  -3   3 1377.17   32.57
   1   3   4   32.29    7.59
   1  -3   4   22.96    7.31
   1  -3   4   15.61    4.19
  -1  -3  -4    6.37    4.65
  -1   3  -4   11.80    3.26
   1   3   4   11.38    5.99
  -1   3  -4   14.20    5.11
   1   3   4   13.85    2.99
   1   3   4   15.07    3.57
  -1  -3  -4   11.43    2.50
   1   3   4   13.79    3.05
   1   3   4   18.93    3.66
  -1   3  -4   13.19    4.52
   1  -3   4   27.53    7.56
   1   3   5   32.35    7.50
   1  -3   5   26.43    7.27
   1   3   5   22.77    3.62
  -1   3  -5   31.69    7.27
  -1  -3  -5   15.33    6.52
   1   3   5   23.19    6.51
   1   3   5   28.61    4.60
   1   3   5   23.47    4.30
   1  -3   5   29.31    7.31
   1   3   5   30.93    5.00
  -1  -3  -6  239.76   19.81
  -1   3  -6  266.76   19.01
   1   3   6  253.54   14.45
   1  -3   6  249.61   18.49
   1  -3   6  244.25   18.68
   1   3   6  261.29   19.02
  -1   3  -7   35.58    9.68
  -1  -3  -7   29.79   10.12
   1  -3   7   41.49    9.43
   1   3   7   29.96    8.75
   1   3   7   32.68    5.88
   1  -3   7   37.43    8.73
  -1  -3  -8   24.62   10.53
  -1   3  -8   11.56    7.32
   1  -3   8   19.67    8.71
   1   3   8   15.68    8.16
   1  -3   8    9.86    5.50
   1   3   8   20.44    5.41
  -1   3  -8  -13.70   13.20
  -1  -3  -8   -8.50   11.20
  -1  -3  -9  241.83   25.77
  -1   3  -9  223.61   22.08
   1  -3   9  206.74   21.49
   1   3   9  190.91   20.12
   1  -3   9  244.02   21.39
   1   3   9  223.78   16.62
  -1   3  -9  188.70   21.82
  -1  -3  -9  206.84   22.85
  -1   3 -10   47.56   11.39
  -1  -3 -10   23.47    8.92
  -1  -3 -10   39.22   12.31
  -1   3 -10   47.36   12.11
   1   3  10   33.99   11.53
   1  -3  10   44.33   11.87
   1   3  10   56.91    8.91
   1  -3  10   38.88    9.90
  -1  -3 -11   -8.12   13.54
  -1   3 -11    6.23    8.75
   1   3  11    0.84    8.06
  -1   3 -11   -7.61   10.18
  -1  -3 -11  -12.79   12.02
   1  -3  11    1.33    7.43
   1   3  11    6.55    8.74
   1  -3  11   12.09    7.31
  -1   3 -12   94.97   18.34
  -1  -3 -12   84.36   19.54
   1   3  12   81.56   15.81
  -1   3 -12   84.14   17.96
  -1  -3 -12   94.96   19.00
   1   3  12   87.45   16.74
   1  -3  12   84.09   16.50
   1  -3  12   78.32   14.93
   1   3  13  152.18   21.60
  -1  -3 -13  197.22   26.99
  -1   3 -13  177.78   26.33
   1  -3  13  139.39   21.73
   1   3  13  148.86   21.96
  -1   3 -13  193.90   25.90
  -1  -3 -13  154.84   25.50
   1  -4 -13   -0.58    8.92
   1   4 -13   10.28    9.23
  -1   4  13    6.42    7.52
   1  -4 -13   13.73   10.00
   1   4 -13   14.77   11.58
  -1  -4  13   16.03    8.56
  -1   4  13   -1.56    8.30
  -1  -4  13    8.20    6.76
   1   4 -12   24.59   11.51
   1  -4 -12    8.73    9.08
  -1   4  12   21.61    9.85
   1  -4 -12   31.60   13.12
   1   4 -12   38.02   14.08
  -1   4  12   27.22   10.45
  -1  -4  12   12.27    7.13
  -1  -4  12   22.60    9.82
   1  -4 -11   20.78   11.79
   1   4 -11    4.60    7.21
  -1   4  11   13.23    8.35
   1   4 -11   35.37   13.32
   1  -4 -11   12.44   10.69
  -1   4  11    8.00    7.19
  -1  -4  11    7.75    6.69
  -1  -4  11   18.99    8.75
   1  -4 -10   36.43   14.21
   1   4 -10   27.34    9.38
  -1   4  10   25.55   10.22
  -1  -4  10   23.01    9.30
  -1   4  10   30.49   10.43
  -1   4  10   20.42    6.26
  -1  -4  10   17.37    7.70
   1  -4 -10   32.71   11.53
   1   4 -10   15.99   10.08
   1   4  -9   36.88    9.22
   1  -4  -9   48.92   13.53
  -1   4   9   50.78   11.92
  -1  -4   9   42.72   10.91
  -1  -4   9   43.70   10.73
  -1   4   9   45.22    7.93
   1   4  -9   30.72    9.74
   1  -4  -9   28.57    9.93
  -1   4   8  272.79   22.59
   1   4  -8  305.52   22.61
   1  -4  -8  302.50   26.33
  -1   4   8  293.26   22.92
  -1  -4   8  275.25   22.40
  -1  -4   8  288.65   23.06
  -1   4   8  295.61   18.42
   1  -4  -8  292.63   24.21
   1   4  -8  286.84   24.15
   1  -4  -7    6.31    8.80
   1   4  -7   20.93    7.63
  -1   4   7   23.76    8.30
   1   4  -7   10.77    7.76
   1  -4  -7    6.42    6.72
  -1   4   7   16.82    7.97
  -1  -4   7   23.12    8.96
  -1   4   7   20.05    5.05
  -1  -4   7   20.45    7.67
   1  -4  -6    1.22    6.30
   1   4  -6    1.59    7.53
   1  -4  -6    9.47    2.24
  -1   4   6   10.45    6.02
   1   4  -6    8.77    4.88
   1  -4  -6    0.43    8.43
  -1  -4   6    8.54    5.00
  -1   4   6    9.20    3.47
  -1   4   5   -0.59    6.09
   1  -4  -5    5.74    1.95
   1   4  -5    6.38    4.55
   1  -4  -5    2.88    5.03
  -1  -4   5    8.41    1.30
   1   4  -5    9.39    4.15
  -1  -4   5    8.03    5.66
  -1   4   5    6.30    2.81
   1   4  -4   66.88    7.72
   1  -4  -4   68.60    7.76
   1   4  -4   65.06    7.53
   1   4  -4   70.45    7.83
   1  -4  -4   70.60    6.18
  -1   4   4   64.03    8.11
  -1  -4   4   63.31    4.46
  -1   4   4   70.98    5.51
   1  -4  -4   64.55    7.95
  -1   4   4   80.10    7.41
  -1  -4   4   78.83   10.59
   1   4  -3  133.27    9.08
   1  -4  -3  125.37    8.84
   1   4  -3  136.50    8.34
   1   4  -3  123.57    7.65
  -1  -4   3  122.60    6.61
  -1   4   3  114.61    9.32
   1  -4  -3  125.95    7.83
   1  -4  -3  115.78    8.71
  -1   4   3  122.32    6.06
   1   4  -3  121.42    8.95
   1  -4  -3  137.11    8.61
  -1   4   3  122.97    9.70
  -1   4   3  131.19    8.76
   1  -4  -3  115.89    8.82
  -1  -4   3  121.64   10.23
   1   4  -2 2682.35   22.76
   1   4  -2 2818.78   33.13
   1  -4  -2 2743.77   33.44
   1   4  -2 2642.02   26.40
  -1  -4   2 2671.84   28.18
   1   4  -2 2752.68   28.16
   1  -4  -2 2884.24   39.06
  -1   4   2 2658.86   38.39
   1  -4  -2 2697.88   35.54
  -1  -4   2 2848.82   33.01
   1   4  -2 2661.14   32.27
   1  -4  -2 2750.09   32.74
   1   4  -2 2752.07   33.07
   1  -4  -2 2876.36   34.60
  -1   4   2 2725.34   39.91
  -1   4   2 2910.47   40.26
   1   4  -2 2668.33   35.56
   1  -4  -2 2648.11   38.36
  -1  -4   2 2606.44   40.77
  -1   4   2 2757.82   21.05
  -1   4   1  291.11    7.86
   1  -4  -1  289.40    7.85
  -1  -4   1  304.91    8.01
  -1   4   1  317.16   14.37
  -1  -4   1  295.54   11.41
   1   4  -1  302.91   11.20
  -1   4   1  302.45   11.00
   1  -4  -1  317.46   11.12
  -1  -4   1  322.36   11.47
   1   4  -1  313.58    7.93
  -1  -4   1  293.66    8.00
   1   4  -1  293.46    7.95
  -1   4   1  288.70    7.89
  -1   4   1  295.52   11.84
   1  -4  -1  318.07   13.99
   1   4  -1  291.39   11.29
  -1  -4   1  328.09   12.73
  -1   4   1  293.84   10.86
   1  -4  -1  333.08   11.10
   1  -4  -1  283.25   14.42
  -1  -4   1  310.67    8.39
  -1   4   0   71.01    5.34
   1   4   0   76.83    3.30
   1   4   0   70.53    5.76
  -1  -4   0   68.54    3.22
   1   4   0   67.60    6.22
   1  -4   0   63.01    5.65
   1  -4   0   78.77    5.97
  -1   4   0   67.60    5.25
   1   4   0   73.37    5.74
   1  -4   0   72.68    5.22
  -1  -4   0   75.63    4.39
   1  -4   0   64.23    6.24
  -1   4   0   75.04    7.09
  -1   4   0   66.06    5.34
  -1   4  -1 1168.80   20.37
   1  -4   1 1140.17   19.33
  -1  -4  -1 1193.60   18.63
  -1   4  -1 1221.13   19.64
   1   4   1 1154.47   19.24
   1  -4   1 1137.87   22.79
  -1   4  -1 1120.01   22.16
   1   4   1 1194.44   19.88
  -1  -4  -1 1264.91   24.70
  -1  -4  -1 1228.76   20.67
   1   4   1 1156.14   22.83
   1   4   1 1203.55   27.67
   1   4   1 1160.50   23.73
  -1  -4  -1 1200.17   21.41
  -1  -4  -1 1190.74   22.80
   1   4   1 1196.94   19.09
   1  -4   1 1141.57   24.40
   1  -4   2 2831.71   38.11
   1   4   2 2903.40   37.35
   1  -4   2 3013.63   39.24
  -1   4  -2 2981.27   37.33
   1   4   2 2954.21   39.97
   1   4   2 2971.78   37.46
  -1  -4  -2 3267.05   40.72
  -1  -4  -2 2952.63   39.74
   1   4   2 3006.42   46.10
  -1  -4  -2 3171.29   53.32
  -1  -4  -2 2954.85   29.49
   1   4   2 3080.99   31.44
   1   4   2 2973.95   36.29
   1  -4   2 2910.48   44.32
   1   4   3 2093.15   37.15
   1  -4   3 2135.98   38.45
   1   4   3 2152.94   39.77
  -1  -4  -3 2191.11   43.46
  -1   4  -3 2145.05   36.38
   1  -4   3 2267.96   38.89
   1   4   3 2155.39   33.30
  -1  -4  -3 2409.69   35.73
   1   4   3 2242.60   33.68
   1   4   3 2180.79   41.34
   1   4   3 2295.28   30.60
   1   4   3 2170.58   23.40
   1  -4   3 2240.77   43.30
   1  -4   4   20.22    6.29
   1   4   4   18.04    6.72
   1  -4   4   13.72    4.22
  -1  -4  -4    6.11    4.36
   1   4   4   11.09    5.37
  -1   4  -4    9.15    4.31
  -1   4  -4   12.38    3.66
   1   4   4    6.70    2.65
   1   4   4   12.53    3.10
   1   4   4   19.09    6.46
  -1  -4  -4    9.91    2.56
   1   4   4   10.84    2.66
   1  -4   4   16.61    6.49
   1   4   4    8.92    2.31
   1  -4   5   41.55    9.26
   1   4   5   43.42    9.14
   1   4   5   36.75    9.16
  -1   4  -5   34.72    7.77
  -1  -4  -5   29.93    7.73
   1   4   5   34.55    4.85
   1   4   5   40.83    5.62
  -1  -4  -5   34.41    4.49
   1   4   5   40.54    5.35
   1  -4   5   39.17    8.80
   1   4   5   38.19    4.84
  -1   4  -6   24.80    6.91
  -1  -4  -6   10.39    7.58
   1   4   6   29.10    8.44
   1  -4   6   24.45    8.39
   1   4   6   19.85    4.06
   1  -4   6   25.72    7.73
   1  -4   6   21.47    2.29
  -1   4  -7  191.27   18.43
  -1  -4  -7  187.07   19.54
   1   4   7  163.76   16.76
   1  -4   7  168.65   17.68
   1  -4   7  180.18   17.44
   1   4   7  183.14   12.59
  -1   4  -8   97.91   14.31
  -1  -4  -8   91.21   15.97
  -1   4  -8   74.41   13.30
  -1  -4  -8   87.90   13.55
   1   4   8   97.74   14.32
   1  -4   8  107.52   15.11
   1   4   8   99.52   10.00
   1  -4   8   98.35   13.71
  -1  -4  -9   17.75   11.02
  -1   4  -9   11.14    7.45
   1   4   9   30.39   10.51
  -1  -4  -9    1.91   10.29
  -1   4  -9  -15.33   12.53
   1   4   9   17.67    9.05
   1  -4   9   16.42    7.28
   1   4   9   17.14    4.87
   1  -4   9   22.92    8.24
  -1  -4 -10  163.09   22.90
  -1   4 -10  174.94   21.48
   1   4  10  152.98   18.51
  -1   4 -10  156.52   22.43
  -1  -4 -10  149.84   20.28
   1  -4  10  128.77   18.36
   1   4  10  137.90   18.73
   1   4  10  168.16   14.51
   1  -4  10  157.34   18.57
  -1  -4 -11   45.20   12.31
  -1   4 -11   48.84   13.73
   1   4  11   58.43   13.24
  -1   4 -11   57.24   15.53
  -1  -4 -11   54.26   14.86
   1  -4  11   52.90   13.82
   1   4  11   51.30   13.59
   1  -4  11   74.66   14.04
  -1   4 -12   30.15   12.32
  -1  -4 -12    3.08    9.21
   1   4  12   12.27    9.41
  -1  -4 -12   -8.50   10.37
  -1   4 -12   10.70   11.16
   1   4  12   11.65    9.51
   1  -4  12   14.05    9.02
   1  -4  12   19.45    9.12
  -1  -4 -13    3.29    8.10
  -1   4 -13    2.90    7.90
   1   4  13    0.23    6.79
  -1  -4 -13   -0.55    7.77
   1   4  13    6.22    8.82
   1  -4  13    1.52    5.01
   1  -5 -13  -11.49   10.76
   1   5 -13   15.80   10.05
  -1   5  13    3.05    6.38
   1  -5 -13   22.77   11.69
   1   5 -13   12.04    9.51
  -1  -5  13   -4.35    7.71
  -1   5  13   -1.60    7.65
  -1  -5  13   10.71    7.58
   1  -5 -12   27.40   13.42
   1   5 -12   39.35   13.21
  -1   5  12   21.99    9.41
   1   5 -12   45.06   14.81
   1  -5 -12   16.01    6.95
   1  -5 -12   25.86   11.50
  -1   5  12   10.09    8.55
  -1  -5  12   22.99    9.42
  -1  -5  12   21.53    9.21
   1   5 -11  272.89   26.56
   1  -5 -11  276.25   30.26
  -1   5  11  265.73   24.94
   1  -5 -11  296.34   28.99
   1   5 -11  294.29   30.67
  -1  -5  11  224.92   24.11
  -1   5  11  262.64   25.71
  -1  -5  11  248.98   24.32
   1  -5 -10  484.17   38.03
   1   5 -10  474.18   31.87
  -1   5  10  470.27   31.26
   1   5 -10  499.80   36.64
   1  -5 -10  512.30   35.77
  -1  -5  10  430.62   31.15
  -1   5  10  468.52   32.30
  -1  -5  10  445.00   31.08
  -1   5  10  478.01   24.25
   1   5  -9  182.70   19.19
   1  -5  -9  158.92   21.46
  -1   5   9  190.51   19.51
   1   5  -9  162.30   20.19
   1  -5  -9  168.01   20.03
  -1   5   9  169.14   18.74
  -1  -5   9  160.75   18.53
  -1  -5   9  163.28   18.28
  -1   5   9  168.85   13.68
   1   5  -8  448.74   26.99
  -1   5   8  418.92   28.43
   1  -5  -8  443.57   33.07
  -1   5   8  437.91   27.02
   1   5  -8  422.37   29.02
   1  -5  -8  475.23   29.91
  -1   5   8  409.20   26.68
  -1  -5   8  404.82   26.89
  -1  -5   8  453.56   28.53
  -1   5   8  454.53   21.45
  -1   5   7  745.69   34.28
   1   5  -7  793.01   32.59
   1  -5  -7  737.88   38.29
  -1   5   7  808.45   33.76
   1  -5  -7  746.95   19.38
   1  -5  -7  789.78   35.35
   1   5  -7  779.27   35.68
  -1   5   7  800.81   25.34
  -1  -5   7  697.41   32.08
  -1   5   7  736.25   32.55
  -1  -5   7  757.75   34.64
  -1   5   7  771.70   26.09
   1   5  -6   -3.37    6.00
  -1   5   6    1.80    1.84
   1  -5  -6   -3.15    5.87
   1  -5  -6    4.60    1.97
  -1   5   6   14.94    6.99
   1   5  -6    0.87    4.15
   1  -5  -6   -2.60    6.44
  -1   5   6    3.42    6.65
  -1   5   6    1.59    2.42
  -1  -5   6   -1.93    5.59
   1  -5  -5   -1.20    1.89
  -1  -5   5    2.58    1.42
  -1   5   5    2.61    4.98
   1   5  -5    8.68    4.08
   1  -5  -5    1.12    4.99
  -1   5   5    2.94    1.91
   1   5  -5    2.19    5.10
   1  -5  -5   -0.18    2.05
   1   5  -5    4.82    5.68
  -1  -5   5   -2.35    4.77
  -1   5   5    3.82    3.12
   1   5  -4  474.44   19.90
   1  -5  -4  491.18   20.63
  -1   5   4  438.52   21.12
   1   5  -4  465.58   17.39
   1   5  -4  499.44   19.30
  -1  -5   4  485.30   14.11
   1  -5  -4  482.20   17.32
  -1   5   4  467.60   13.95
   1  -5  -4  503.71   20.54
  -1   5   4  458.01   20.75
   1  -5  -4  521.03   18.86
   1  -5  -4  452.37   19.46
  -1   5   4  520.28   19.31
  -1  -5   4  429.33   21.85
   1  -5  -3   80.66    7.06
   1   5  -3   74.05    7.16
   1   5  -3   99.18    7.94
   1   5  -3   70.91    6.01
  -1  -5   3   83.77    7.36
  -1   5   3   65.64    7.24
   1  -5  -3   69.12    6.60
  -1  -5   3   89.16    6.68
   1  -5  -3   67.17    6.75
   1   5  -3   70.83    6.89
   1  -5  -3   81.67    6.92
  -1   5   3   72.62    7.86
   1  -5  -3   65.08    7.12
  -1   5   3   72.64    6.91
  -1  -5   3  100.54   10.70
  -1   5   3   66.62    4.62
   1   5  -2 1412.63   18.76
   1  -5  -2 1442.00   24.02
   1   5  -2 1476.57   23.96
   1   5  -2 1423.97   19.26
   1   5  -2 1451.37   19.93
  -1  -5   2 1383.10   20.09
  -1   5   2 1367.59   28.74
   1  -5  -2 1571.80   29.46
   1  -5  -2 1453.59   28.56
  -1  -5   2 1491.31   27.02
   1  -5  -2 1367.09   16.36
   1   5  -2 1420.34   23.76
   1  -5  -2 1444.94   23.46
  -1   5   2 1392.83   30.62
  -1   5   2 1388.56   27.92
   1  -5  -2 1470.60   34.85
   1   5  -2 1432.52   28.64
   1  -5  -2 1553.99   27.54
  -1   5   2 1555.67   33.93
   1  -5  -2 1349.69   30.63
  -1  -5   2 1371.76   31.11
  -1   5   1 1987.73   20.40
  -1  -5   1 2032.40   20.58
  -1   5   1 2139.65   39.60
  -1  -5   1 2032.90   31.52
  -1   5   1 1988.31   25.57
   1   5  -1 1976.41   32.44
  -1   5   1 2010.81   29.76
   1  -5  -1 2149.82   30.54
  -1  -5   1 2170.55   33.21
   1   5  -1 2031.09   24.08
  -1   5   1 1976.91   20.30
  -1   5   1 1992.71   34.10
   1  -5  -1 2194.17   38.78
  -1   5   1 1921.69   31.15
   1   5  -1 1981.30   33.02
   1  -5  -1 2149.58   31.22
   1  -5  -1 1858.35   38.88
  -1  -5   1 2072.72   25.59
  -1  -5   0   35.05    3.44
   1  -5   0   38.96    5.43
   1  -5   0   36.18    4.16
  -1   5   0   41.60    4.54
   1   5   0   42.00    2.73
   1   5   0   36.78    4.74
  -1  -5   0   36.39    2.79
  -1   5   0   37.28    4.26
  -1  -5   0   36.59    3.98
   1  -5   0   29.61    4.26
   1   5   0   35.30    4.91
   1  -5   0   44.53    4.95
   1   5   0   35.97    4.94
  -1   5   0   29.64    4.16
   1  -5   0   38.57    4.48
  -1   5  -1 1664.84   22.85
  -1  -5  -1 1586.37   22.94
  -1   5  -1 1677.53   26.38
  -1  -5  -1 1711.98   21.26
   1  -5   1 1610.82   22.94
   1   5   1 1638.82   22.76
  -1   5  -1 1698.72   22.39
   1  -5   1 1677.85   30.09
   1   5   1 1653.86   24.70
  -1   5  -1 1628.25   27.11
  -1  -5  -1 1863.91   32.69
  -1  -5  -1 1792.02   25.78
   1   5   1 1661.28   30.51
   1   5   1 1639.30   30.60
   1   5   1 1570.68   34.18
  -1  -5  -1 1503.55   28.16
  -1   5  -1 1629.28   29.63
   1  -5   1 1644.35   30.78
   1   5   1 1595.42   25.49
  -1   5  -1 1736.72   32.85
  -1  -5  -1 1647.46   27.27
   1   5   2  131.52    8.13
   1  -5   2  130.70    8.35
   1   5   2  132.81    8.89
   1  -5   2  141.33    8.79
  -1   5  -2  136.09    8.70
  -1  -5  -2  146.60    9.21
  -1  -5  -2  155.26    9.74
   1   5   2  132.04    8.85
  -1  -5  -2  125.07    8.81
  -1  -5  -2  164.79   10.30
   1   5   2  132.61   10.59
  -1  -5  -2  162.43   13.39
  -1  -5  -2  149.55    7.51
   1   5   2  137.99    7.89
   1  -5   2  145.72   11.22
   1   5   2  133.78    7.45
   1  -5   3  600.54   20.72
   1   5   3  577.92   19.53
  -1  -5  -3  553.68   22.52
   1   5   3  579.61   21.20
  -1   5  -3  584.21   19.33
   1  -5   3  648.43   21.07
   1   5   3  609.97   19.38
  -1  -5  -3  655.87   20.60
  -1  -5  -3  688.97   22.88
   1   5   3  593.99   22.96
   1   5   3  654.21   17.11
   1   5   3  588.61    9.89
   1   5   3  599.49   17.91
   1  -5   3  630.90   24.13
   1  -5   4  535.59   22.40
   1   5   4  547.43   21.40
   1   5   4  538.29   23.07
   1  -5   4  610.86   23.25
  -1   5  -4  571.35   21.40
  -1  -5  -4  558.26   25.81
  -1   5  -4  582.29   23.30
  -1  -5  -4  615.26   20.31
   1   5   4  541.86   18.95
   1   5   4  571.52   18.75
   1   5   4  563.55   24.23
   1   5   4  603.58   18.32
   1   5   4  552.85   13.60
   1  -5   4  551.20   25.37
   1   5   5 1088.20   33.86
   1  -5   5 1057.76   35.08
   1   5   5 1068.65   35.22
  -1   5  -5 1119.83   33.47
  -1  -5  -5 1025.82   39.06
  -1  -5  -5 1163.83   27.99
   1   5   5 1140.79   28.16
   1  -5   5 1160.10   22.83
   1   5   5 1144.10   28.76
   1   5   5 1124.64   36.24
   1   5   5 1168.22   28.22
   1  -5   5 1113.29   37.52
   1   5   5 1099.16   23.19
  -1   5  -6   -1.42    5.42
   1   5   6    7.86    6.66
  -1  -5  -6   -2.86    8.35
   1  -5   6    0.54    1.20
   1   5   6    5.58    6.39
  -1  -5  -6   -0.37    1.74
   1   5   6    6.01    2.87
   1   5   6    3.37    5.25
   1  -5   6    0.46    5.33
   1  -5   6    5.17    5.58
   1   5   6   -3.53    2.84
  -1  -5  -7  158.50   18.45
  -1   5  -7  144.40   15.99
   1   5   7  149.32   16.06
   1  -5   7  137.69   15.76
   1   5   7  142.43   15.55
   1  -5   7  146.33   15.81
   1   5   7  153.05   11.03
  -1  -5  -8  555.75   36.17
  -1   5  -8  609.90   32.85
   1   5   8  610.85   32.34
  -1  -5  -8  568.44   34.34
  -1   5  -8  582.25   36.23
   1  -5   8  546.92   31.76
   1   5   8  576.51   32.11
   1   5   8  597.95   22.88
   1  -5   8  575.07   32.33
  -1  -5  -9   29.86   12.57
  -1   5  -9   37.11   10.49
   1   5   9   43.91   11.02
  -1  -5  -9   -0.01    9.55
  -1   5  -9   17.73   10.63
   1  -5   9   19.88    8.41
   1   5   9   34.50    9.61
   1   5   9   31.13    5.77
   1  -5   9   17.30    8.44
  -1   5 -10   16.98    9.14
  -1  -5 -10   19.70   12.07
   1   5  10    0.69    6.68
  -1  -5 -10   -2.34    9.73
  -1   5 -10   -5.67   11.05
   1   5  10   11.48    7.74
   1  -5  10   -0.08    6.85
   1   5  10   15.38    5.25
   1  -5  10   11.17    7.47
  -1   5 -11  267.03   27.05
  -1  -5 -11  247.79   28.75
   1   5  11  247.33   24.68
  -1  -5 -11  253.71   28.07
  -1   5 -11  256.34   29.58
   1  -5  11  245.43   25.82
   1   5  11  230.27   24.14
   1  -5  11  282.51   25.71
  -1   5 -12   59.44   14.98
  -1  -5 -12   34.69   12.93
   1   5  12   39.58   12.13
  -1   5 -12   60.02   15.86
  -1  -5 -12   32.63   11.62
   1  -5  12   39.59   12.84
   1   5  12   38.08   12.13
   1  -5  12   44.42   11.67
   1   5  13   -0.85    6.38
  -1   5 -13   14.71    9.49
   1  -5  13    3.57    5.77
   1  -6 -13  108.01   21.20
   1   6 -13  119.17   19.49
  -1   6  13  116.66   18.84
   1  -6 -13  135.84   21.86
   1   6 -13  143.23   23.41
  -1   6  13  108.77   18.58
  -1  -6  13  101.97   18.21
  -1  -6  13  129.65   19.38
   1   6 -12   13.10    8.01
   1  -6 -12   23.75   12.67
  -1   6  12   21.23    9.38
   1  -6 -12   22.26   11.27
   1  -6 -12    5.85    5.73
   1   6 -12   19.32   11.65
  -1  -6  12    6.00    8.14
  -1   6  12   15.77    9.68
  -1  -6  12    8.69    6.70
   1   6 -11    7.83    8.36
   1  -6 -11   27.10   13.13
  -1   6  11    4.41    6.95
   1  -6 -11   15.96    9.91
   1   6 -11   19.91   11.60
  -1  -6  11    4.82    6.84
  -1   6  11   10.11    6.67
  -1  -6  11   -0.53    6.27
   1  -6 -10    6.67    9.48
   1   6 -10    4.02    6.06
  -1   6  10   10.65    9.17
   1   6 -10   11.53    9.04
   1  -6 -10   11.59    8.41
  -1   6  10   10.54    8.36
  -1  -6  10   14.44    8.88
  -1   6  10    6.67    4.32
  -1  -6  10   12.59    6.99
   1   6  -9    6.02    6.44
   1  -6  -9   12.25   10.02
  -1   6   9    7.42    7.45
  -1   6   9    9.39    7.43
   1   6  -9    5.40    7.84
   1  -6  -9    3.92    6.73
  -1  -6   9    7.55    7.53
  -1   6   9   15.26    8.08
  -1   6   9    8.24    3.62
  -1  -6   9    7.37    6.33
   1   6  -8   23.05    7.52
   1  -6  -8   10.32    8.13
  -1   6   8   26.52   10.55
  -1   6   8   30.08    9.07
   1   6  -8    9.21    6.88
   1  -6  -8   31.62    9.66
  -1   6   8   35.67   10.13
  -1  -6   8   23.45    8.85
  -1  -6   8   14.88    7.18
  -1   6   8   23.85    5.20
   1   6  -7   13.37    5.90
   1  -6  -7    2.76    8.23
  -1   6   7   11.49    8.31
   1   6  -7   -2.10    7.66
  -1   6   7   17.65    4.11
   1  -6  -7   15.30    6.96
   1  -6  -7   14.54    3.42
  -1   6   7   14.79    6.99
  -1  -6   7   18.80    8.22
  -1   6   7   32.43    9.56
  -1   6   7   17.04    4.30
  -1  -6   7    8.93    6.48
   1  -6  -6  317.42   15.24
  -1  -6   6  310.83    9.57
  -1   6   6  313.58   14.31
   1  -6  -6  315.42   20.48
   1   6  -6  317.79   20.78
  -1   6   6  301.38   20.22
  -1   6   6  297.75   21.12
   1   6  -6  301.45   18.04
   1  -6  -6  286.39   22.78
  -1  -6   6  293.48   21.63
  -1   6   6  308.78   14.33
  -1  -6   5 1885.08   29.34
   1  -6  -5 1951.15   37.74
   1  -6  -5 1937.71   44.69
   1   6  -5 1933.26   44.82
  -1   6   5 1858.12   31.18
  -1   6   5 1840.94   45.02
  -1   6   5 1833.49   46.12
   1   6  -5 1894.62   39.50
   1   6  -5 1973.83   43.36
  -1  -6   5 1865.41   48.87
  -1   6   5 1864.49   31.26
   1   6  -4  204.20   12.96
   1  -6  -4  209.15   13.33
   1   6  -4  204.31   12.36
   1   6  -4  196.68   11.28
  -1   6   4  190.35   14.33
  -1  -6   4  218.97   10.77
   1  -6  -4  212.32   12.31
   1  -6  -4  193.69   12.86
  -1   6   4  181.88   13.75
   1  -6  -4  222.54   12.99
   1  -6  -4  198.06   13.49
  -1   6   4  226.58   13.41
  -1   6   4  187.11    8.86
  -1  -6   4  185.39   14.85
   1   6  -3   14.91    2.63
   1   6  -3   13.59    2.84
   1  -6  -3   11.34    2.77
  -1  -6   3    9.46    2.54
   1   6  -3   10.75    2.58
   1   6  -3    8.98    2.15
   1  -6  -3    8.95    2.25
  -1   6   3   13.17    4.21
  -1  -6   3    9.67    2.41
   1  -6  -3    7.30    2.58
   1   6  -3   12.73    3.62
  -1   6   3   12.05    4.76
  -1   6   3   14.07    3.88
   1  -6  -3    9.21    3.09
   1  -6  -3   16.88    5.06
  -1  -6   3    5.88    3.72
  -1   6   3   10.46    1.86
   1   6  -2  123.31    6.25
   1  -6  -2  121.46    6.96
   1   6  -2  123.05    6.86
   1   6  -2  124.15    6.14
  -1  -6   2  113.14    5.96
  -1  -6   2  131.17    8.76
   1  -6  -2  133.96    9.62
  -1   6   2  120.81    9.64
   1  -6  -2  126.56    9.00
   1  -6  -2  118.76    6.93
   1   6  -2  125.17    7.07
  -1   6   2  119.31    9.10
  -1   6   2  118.84    9.80
   1  -6  -2  140.51   12.63
   1  -6  -2  132.06    8.87
   1   6  -2  121.58    9.40
  -1   6   2  132.24   11.06
   1  -6  -2   93.63    9.14
  -1  -6   2  119.66   10.43
   1  -6  -2  113.94    6.15
  -1  -6   1 1445.62   24.07
   1  -6  -1 1374.96   16.80
   1   6  -1 1463.76   17.70
  -1   6   1 1391.42   16.75
  -1  -6   1 1360.28   16.85
  -1  -6   1 1385.88   18.26
  -1   6   1 1380.83   25.90
  -1  -6   1 1485.31   30.05
   1  -6  -1 1495.04   30.30
   1   6  -1 1353.42   29.54
   1  -6  -1 1538.43   27.36
   1   6  -1 1360.61   21.99
   1  -6  -1 1484.89   34.17
  -1   6   1 1345.00   30.30
   1  -6  -1 1270.70   34.88
   1   6  -1 1378.92   29.82
  -1   6   1 1310.77   28.55
   1  -6  -1 1503.24   28.56
  -1   6   1 1369.95   22.57
  -1   6   1 1523.27   35.41
  -1  -6   1 1393.28   27.69
   1  -6   0  138.12   10.30
  -1  -6   0  139.50    7.35
   1  -6   0  147.45    8.67
  -1   6   0  147.33    8.72
  -1   6   0  151.15    7.98
   1   6   0  154.18    5.73
   1   6   0  148.22    9.82
  -1  -6   0  145.52    6.08
  -1  -6   0  153.88    8.52
  -1   6   0  146.62    9.03
   1   6   0  130.42   10.39
   1  -6   0  119.75    9.29
   1   6   0  136.86    9.66
  -1   6   0  134.78    9.03
   1  -6   0  166.50    9.90
   1  -6   0  140.02    8.87
  -1   6  -1  433.44   14.47
  -1   6  -1  421.67   11.42
   1  -6   1  456.80   15.25
  -1  -6  -1  396.67   11.63
   1   6   1  413.42   11.56
   1  -6   1  408.34   11.52
   1  -6   1  418.39   16.17
  -1   6  -1  420.94   14.06
   1   6   1  432.11   13.10
  -1  -6  -1  483.52   18.00
  -1  -6  -1  441.99   13.48
   1   6   1  418.43   16.91
  -1  -6  -1  482.94   21.42
   1   6   1  414.85   16.67
   1   6   1  408.34   18.86
  -1  -6  -1  472.17   17.62
  -1   6  -1  431.17   16.67
  -1  -6  -1  398.79   16.36
  -1  -6  -1  428.29    9.55
   1  -6   1  406.71   16.67
  -1   6  -1  441.35   17.42
   1   6   1  415.23   14.42
  -1   6  -2   13.20    3.08
   1  -6   2    7.95    2.76
   1   6   2    9.32    2.76
  -1   6  -2    6.17    2.50
   1  -6   2    9.94    2.75
   1   6   2    7.05    2.62
  -1  -6  -2    9.43    2.97
   1   6   2    5.07    2.57
  -1  -6  -2   11.59    2.90
  -1  -6  -2   10.33    3.39
   1   6   2   10.63    3.79
   1   6   2   13.38    5.68
  -1  -6  -2    8.46    2.49
  -1  -6  -2   11.53    3.15
   1  -6   2    9.83    4.06
   1   6   2   10.96    2.75
   1   6   3  114.44    9.18
   1  -6   3  118.03    9.60
   1  -6   3  129.71    9.69
  -1   6  -3  129.80    9.87
   1   6   3  122.87    9.93
   1   6   3  121.92    9.53
  -1  -6  -3  133.19   10.41
  -1  -6  -3  133.50    9.98
  -1  -6  -3  132.95    9.84
  -1  -6  -3  138.45   10.69
   1   6   3  116.48   10.59
  -1  -6  -3  118.92    7.95
   1   6   3  124.82    8.33
   1   6   3  125.13    8.09
   1  -6   3  132.93   12.12
   1  -6   4   23.98    6.05
   1   6   4   25.50    5.90
  -1  -6  -4   11.77    4.69
   1  -6   4   28.77    5.42
   1   6   4   20.98    6.56
  -1   6  -4   14.43    4.51
  -1   6  -4   18.85    4.01
  -1  -6  -4   27.53    4.83
   1   6   4   22.77    4.44
   1   6   4   23.65    4.13
   1   6   4   17.30    5.16
   1   6   4   21.63    3.71
   1  -6   4   23.85    7.65
   1   6   4   23.53    2.56
   1  -6   5 1579.04   42.39
   1   6   5 1630.95   41.28
  -1  -6  -5 1641.18   48.88
   1   6   5 1605.03   43.62
  -1   6  -5 1700.87   41.12
   1  -6   5 1748.28   31.10
  -1  -6  -5 1771.48   37.43
   1   6   5 1685.97   34.81
   1   6   5 1738.11   45.55
   1   6   5 1753.70   35.05
   1  -6   5 1621.54   46.61
   1   6   5 1633.45   25.39
  -1   6  -6   34.22    7.74
   1   6   6   30.00    8.30
  -1  -6  -6    7.88    6.23
   1  -6   6   36.35    4.40
   1   6   6   32.24    5.31
   1   6   6   34.45    8.38
  -1  -6  -6   35.38    5.57
   1   6   6   26.24    7.18
   1  -6   6   26.86    8.22
   1   6   6   26.81    4.17
   1  -6   6   30.45    7.90
  -1   6  -7  236.79   19.10
  -1  -6  -7  185.13   20.55
   1  -6   7  186.93    6.86
  -1  -6  -7  219.10   12.82
   1   6   7  231.38   19.29
   1   6   7  208.00   18.31
   1  -6   7  202.76   18.68
   1  -6   7  213.30   19.65
   1   6   7  217.53   12.20
  -1   6  -8   12.55    7.47
  -1  -6  -8   -2.06    7.90
   1   6   8    8.62    7.41
  -1  -6  -8   -6.46    9.42
  -1   6  -8   -2.28   10.45
   1   6   8   10.89    7.70
   1  -6   8    9.36    7.69
   1   6   8    6.48    3.31
   1  -6   8   14.56    8.17
  -1  -6  -9  106.84   18.93
  -1   6  -9  122.85   16.87
   1   6   9  115.49   16.02
  -1   6  -9   96.00   16.47
  -1  -6  -9   97.13   15.82
   1   6   9  101.12   15.51
   1  -6   9   95.35   15.35
   1  -6   9  116.07   16.71
   1   6   9  111.76   10.02
  -1  -6 -10   32.45   14.14
  -1   6 -10   36.25   11.98
   1   6  10   16.86    7.51
  -1  -6 -10   29.47   10.73
  -1   6 -10   10.71    9.06
   1   6  10   17.69    7.24
   1  -6  10   25.15    9.80
   1  -6  10   37.73   10.75
  -1   6 -11   34.49   12.10
  -1  -6 -11   32.30   13.82
   1   6  11   13.57    8.78
  -1   6 -11   27.76   11.37
  -1  -6 -11   10.53    8.80
   1  -6  11   19.20    9.59
   1   6  11   24.50    9.72
   1  -6  11   27.03    9.51
  -1   6 -12   17.95    9.70
  -1  -6 -12   -6.46   10.48
   1   6  12    8.58    7.97
   1   6  12   -4.59    7.41
   1  -6  12   11.09    8.39
  -1  -6 -12   -0.19    7.47
  -1   6 -12   14.53    9.23
   1  -6  12   13.63    8.63
  -1   6 -13   64.86   15.62
   1  -6  13   54.36   13.04
   1   7 -13    4.13    6.87
  -1   7  13    3.87    6.86
   1  -7 -13   -0.86    7.29
  -1   7  13   -0.36    7.20
  -1  -7  13    3.02    6.37
   1  -7 -12   77.19   18.22
   1   7 -12   50.69   12.90
  -1   7  12   45.68   12.64
   1  -7 -12   32.85    9.33
   1  -7 -12   54.70   14.38
   1   7 -12   61.93   15.95
  -1   7  12   22.20    9.49
  -1  -7  12   35.76   11.45
  -1  -7  12   48.35   11.91
   1   7 -11   12.86    8.24
   1  -7 -11   13.21   11.61
  -1   7  11   -0.38    7.09
   1   7 -11   -0.01    7.49
   1  -7 -11   -7.99    7.43
   1  -7 -11   -1.12    6.03
  -1   7  11  -16.77   10.07
  -1  -7  11   -1.84    8.59
  -1  -7  11   -2.80    8.41
   1  -7 -10  129.48   21.27
   1   7 -10  115.68   16.30
  -1   7  10  126.56   17.53
   1  -7 -10  118.28   17.65
   1   7 -10  115.01   18.38
  -1  -7  10  105.70   16.37
  -1   7  10  118.65   16.81
  -1  -7  10  115.92   16.61
  -1   7   9  204.80   20.81
   1  -7  -9  209.05   24.71
   1   7  -9  234.09   21.18
  -1   7   9  232.95   21.24
   1   7  -9  232.60   22.87
   1  -7  -9  227.16   22.19
  -1   7   9  214.19   20.43
  -1  -7   9  185.35   19.53
  -1   7   9  228.69   14.34
  -1  -7   9  222.37   22.62
   1   7  -8  134.16   14.83
   1  -7  -8   96.99   16.37
  -1   7   8  139.42   16.61
   1   7  -8  125.85   16.34
   1  -7  -8  135.11   15.74
  -1   7   8  131.53   16.11
  -1   7   8  127.82   15.45
  -1  -7   8  122.46   15.26
  -1   7   8  136.73   10.63
  -1  -7   8  126.61   16.11
   1   7  -7   34.82    8.34
   1  -7  -7   24.54    9.75
  -1   7   7   52.59   10.85
   1  -7  -7   45.36    6.15
   1   7  -7   29.59    7.92
   1  -7  -7   42.07    9.23
  -1   7   7   40.18    5.67
  -1   7   7   54.35   10.65
  -1  -7   7   34.22    9.68
  -1   7   7   60.54   10.86
  -1  -7   7   37.03    9.62
  -1   7   7   45.95    6.18
   1  -7  -6  433.75   19.42
  -1  -7   6  391.91   13.71
   1  -7  -6  407.88   23.15
   1   7  -6  367.75   22.10
  -1   7   6  389.96   23.19
  -1   7   6  459.13   26.41
   1   7  -6  377.61   19.84
  -1   7   6  374.66   15.24
  -1  -7   6  361.36   23.98
  -1   7   6  426.40   15.95
  -1  -7   5  273.79   12.87
   1  -7  -5  277.77   15.52
   1  -7  -5  260.44   16.48
   1   7  -5  270.44   17.00
  -1   7   5  273.85   18.63
   1   7  -5  298.71   16.79
  -1   7   5  265.84   18.56
   1   7  -5  277.17   15.08
  -1   7   5  272.01   11.12
  -1   7   5  253.36   11.56
  -1  -7   5  249.12   19.19
   1   7  -4  224.19    9.98
   1   7  -4  243.69   14.01
   1  -7  -4  250.29   14.37
  -1   7   4  252.38   17.06
   1   7  -4  250.00   13.09
   1   7  -4  220.66   11.76
   1  -7  -4  254.77   14.62
  -1  -7   4  246.30   12.56
   1  -7  -4  253.07   14.59
  -1   7   4  208.92   15.08
   1  -7  -4  258.67   14.36
   1  -7  -4  239.66   15.46
  -1   7   4  247.20   14.56
  -1  -7   4  232.39   16.74
  -1   7   4  231.71    9.14
   1   7  -3   19.82    2.89
   1  -7  -3   26.86    4.26
   1   7  -3   22.94    3.86
   1   7  -3   21.54    3.74
  -1  -7   3   18.38    3.18
   1   7  -3   21.03    3.41
  -1   7   3   37.25    8.02
  -1  -7   3   22.62    3.96
   1  -7  -3   23.42    4.60
   1  -7  -3   24.45    4.66
   1   7  -3   15.56    3.80
   1  -7  -3   25.16    4.43
   1  -7  -3   26.30    6.33
  -1   7   3   28.04    6.34
   1  -7  -3   25.85    4.56
   1  -7  -3   33.77    6.41
   1   7  -3   41.64    8.77
  -1   7   3   19.79    4.63
  -1  -7   3   21.36    5.51
   1   7  -2  174.93    8.05
   1  -7  -2  167.56    8.02
   1   7  -2  162.29    7.23
  -1  -7   2  167.30    7.40
   1  -7  -2  182.03   11.83
  -1   7   2  161.75   10.81
   1  -7  -2  185.32   10.96
  -1  -7   2  167.83   10.85
   1  -7  -2  179.17    8.13
   1   7  -2  174.71    8.34
   1   7  -2  164.05    7.99
  -1   7   2  157.71   11.72
  -1   7   2  157.13   10.94
   1  -7  -2  184.83   15.11
   1   7  -2  171.94   11.90
   1  -7  -2  134.48   11.54
   1  -7  -2  188.52   11.01
  -1   7   2  187.12   13.06
  -1  -7   2  158.98   11.72
   1  -7  -2  162.71    8.23
   1  -7  -1   29.16    2.58
   1   7  -1   32.74    2.77
  -1  -7   1   31.86    4.28
  -1  -7   1   30.70    3.32
  -1   7   1   32.16    4.83
   1  -7  -1   32.55    4.15
   1   7  -1   32.33    6.84
   1   7  -1   31.52    2.28
  -1  -7   1   33.74    5.23
   1   7  -1   32.64    2.78
   1   7  -1   27.08    3.65
   1  -7  -1   28.80    5.36
  -1   7   1   30.40    5.63
  -1   7   1   28.98    5.62
   1  -7  -1   30.23    4.15
   1   7  -1   29.49    5.27
  -1  -7   1   30.66    4.75
  -1   7   1   27.45    3.63
   1  -7  -1   30.90    6.69
  -1   7   1   34.99    6.18
  -1  -7   0   18.23    3.08
   1  -7   0   18.48    3.86
   1  -7   0   39.43    8.39
  -1   7   0   20.69    3.64
  -1  -7   0   18.95    2.61
   1   7   0   16.83    4.27
   1   7   0   22.58    2.60
  -1   7   0   22.03    3.59
   1  -7   0   18.99    3.86
   1   7   0   18.28    4.78
  -1  -7   0   22.21    4.44
  -1   7   0   18.98    4.41
   1   7   0   20.15    4.77
   1  -7   0   26.50    4.68
   1  -7   0   21.86    3.97
  -1   7   0   17.12    3.30
  -1  -7   0   20.95    3.66
  -1   7  -1  373.52   14.59
  -1  -7  -1  310.85   10.35
   1  -7   1  369.73   15.41
  -1   7  -1  349.14   10.39
   1   7   1  347.22   12.25
   1  -7   1  337.73   15.20
  -1  -7  -1  367.64   12.66
   1   7   1  346.39   16.55
   1  -7   1  321.83   10.15
   1   7   1  319.08   10.07
   1   7   1  317.54   15.56
   1   7   1  331.21   17.99
  -1   7  -1  416.35   18.32
   1  -7   1  328.98   15.70
  -1  -7  -1  347.56   10.00
  -1   7  -1  347.18   16.46
  -1  -7  -1  328.52   16.13
  -1   7  -2  118.33    8.26
   1  -7   2  108.36    7.49
   1   7   2  105.80    7.21
   1   7   2  111.98    8.52
  -1   7  -2  106.26    8.68
   1  -7   2  107.49    8.30
   1   7   2  108.46    9.62
  -1  -7  -2  123.88   10.04
  -1  -7  -2  121.23    8.78
   1   7   2  114.07   10.30
   1   7   2  138.57   12.46
  -1  -7  -2  132.13   10.61
  -1  -7  -2  114.90    8.72
  -1   7  -2  179.57   14.08
   1  -7   2  104.82   10.01
  -1  -7  -2  155.88   11.77
   1   7   2  118.83    8.65
  -1   7  -3  250.78   12.29
   1   7   3  235.84   12.53
   1  -7   3  240.16   13.19
  -1   7  -3  266.50   13.78
   1  -7   3  265.61   14.04
   1   7   3  226.43   13.68
  -1  -7  -3  271.09   15.23
  -1  -7  -3  267.26   14.90
   1   7   3  233.96   13.89
  -1  -7  -3  233.12   13.87
  -1  -7  -3  273.99   15.39
   1   7   3  233.81   16.16
   1   7   3  257.62   12.68
  -1  -7  -3  229.35   11.46
   1  -7   3  265.30   17.26
   1   7   3  241.59   11.00
   1   7   4  221.98   13.81
   1  -7   4  212.29   14.06
  -1  -7  -4  256.78   15.23
   1   7   4  225.26   14.15
   1  -7   4  236.15   12.49
   1   7   4  211.66   15.08
   1  -7   4  242.42   14.89
  -1  -7  -4  203.61   15.77
  -1   7  -4  225.39   14.16
   1   7   4  214.85   16.19
   1   7   4  226.26   12.12
   1  -7   4  217.48   16.88
   1   7   4  225.97   11.79
   1   7   5   61.70    8.67
   1  -7   5   74.27   10.00
   1  -7   5   75.64    7.30
  -1  -7  -5   78.02    8.71
  -1  -7  -5   60.12   11.16
  -1   7  -5   68.38    9.42
   1   7   5   82.22   12.28
   1   7   5   72.44   10.90
   1   7   5   68.27    7.14
   1   7   5   72.76    4.61
   1   7   5   70.28    7.37
   1  -7   5   66.47   11.67
   1   7   6  776.15   33.32
  -1  -7  -6  730.97   36.78
  -1   7  -6  809.95   31.28
  -1  -7  -6  791.90   26.88
   1  -7   6  802.38   22.43
   1   7   6  767.45   32.91
   1  -7   6  722.62   31.62
   1   7   6  755.89   31.01
   1   7   6  762.82   17.90
   1  -7   6  743.60   34.71
   1   7   6  761.14   25.04
  -1   7  -7   32.10    8.36
  -1  -7  -7   21.91    9.66
   1   7   7   26.37    8.66
   1  -7   7   31.05    3.72
  -1  -7  -7   35.45    5.76
   1   7   7   26.52    8.37
   1  -7   7   38.15   10.71
   1   7   7   33.96    4.65
   1  -7   7   28.86    9.00
   1   7   7   34.24    8.57
  -1  -7  -7    8.47    7.05
  -1   7  -8  404.01   29.56
  -1  -7  -8  390.30   27.85
  -1   7  -8  447.61   28.00
  -1  -7  -8  397.38   31.12
   1   7   8  414.07   27.46
   1  -7   8  358.50   26.27
   1   7   8  402.11   26.66
   1  -7   8  408.39   28.27
   1   7   8  417.40   16.61
  -1   7  -9  281.65   27.46
  -1  -7  -9  267.84   24.39
  -1   7  -9  316.69   25.57
  -1  -7  -9  304.89   29.20
   1   7   9  293.49   24.16
   1  -7   9  269.61   24.37
   1   7   9  263.05   22.88
   1   7   9  268.71   14.40
   1  -7   9  281.37   24.70
  -1   7 -10  244.02   26.44
  -1  -7 -10  241.54   24.97
  -1  -7 -10  255.66   28.61
  -1   7 -10  264.18   25.05
   1   7  10  230.62   22.45
   1   7  10  219.50   22.66
   1  -7  10  227.26   23.44
   1  -7  10  257.89   24.94
  -1   7 -11   28.74   10.26
  -1  -7 -11   16.41    9.34
  -1  -7 -11   36.02   13.82
  -1   7 -11   51.34   12.83
   1   7  11   30.02    9.86
   1   7  11   26.35    9.93
   1  -7  11   34.60   11.38
   1  -7  11   32.80   10.79
  -1   7 -12   71.49   17.26
  -1  -7 -12   77.13   16.12
  -1   7 -12   86.53   16.44
  -1  -7 -12   69.88   17.24
   1   7  12   62.99   14.02
   1   7  12   70.07   14.76
   1  -7  12   79.12   16.11
   1  -7  12   75.61   15.09
  -1   7 -13   15.29    9.39
   1  -7  13   28.15   10.23
  -1  -7 -13   18.89    8.43
  -1   8  13   15.33    8.45
  -1  -8  13   17.02    8.55
   1  -8 -13    9.82    6.67
  -1   8  12   -5.13    6.95
  -1  -8  12   -5.14    8.72
   1  -8 -12    0.60    6.74
   1   8 -12   15.18   11.04
   1  -8 -12   -1.87    6.06
   1   8 -12   -0.55    6.22
   1  -8 -12   23.45   12.22
  -1   8  12    1.30    6.16
   1   8 -12   -3.56    6.62
  -1  -8  12    3.52    7.61
   1   8 -11   90.68   15.47
   1  -8 -11   75.50   18.30
  -1   8  11   80.59   14.29
   1   8 -11  102.89   18.44
   1  -8 -11   67.37   13.12
   1  -8 -11   90.60   16.41
  -1   8  11   64.41   13.87
  -1  -8  11   73.53   14.66
  -1  -8  11   72.97   14.18
   1   8 -10   11.06    7.28
   1  -8 -10   -3.50    9.54
  -1   8  10    2.81    6.65
   1  -8 -10    7.19    7.95
   1   8 -10    3.11    7.85
  -1  -8  10    9.19    7.65
  -1   8  10   -5.19    7.34
  -1  -8  10    0.78    6.88
   1  -8  -9   24.96   10.42
   1   8  -9   34.72    9.15
  -1   8   9   24.21    8.82
  -1   8   9   33.09    9.63
   1  -8  -9   39.09   10.50
   1   8  -9   41.77   11.39
  -1   8   9   30.59    9.15
  -1  -8   9   34.67   10.37
  -1  -8   9   36.63   10.58
  -1   8   9   29.58    5.30
   1   8  -8   -3.37    5.29
   1  -8  -8    2.07    9.36
  -1   8   8    2.92    7.40
   1  -8  -8    0.69    5.82
   1   8  -8   -1.24    6.95
  -1   8   8    3.50    5.74
  -1  -8   8   -8.61    7.13
  -1   8   8    6.18    6.54
  -1  -8   8   -1.69    7.08
  -1   8   8   -0.38    2.41
  -1   8   7  834.89   37.30
   1   8  -7  875.30   33.05
   1  -8  -7  827.38   42.11
   1  -8  -7  875.29   28.75
  -1  -8   7  813.80   17.93
   1   8  -7  860.84   36.49
   1  -8  -7  858.54   35.48
  -1   8   7  849.10   36.32
  -1   8   7  819.95   33.53
  -1  -8   7  745.47   33.64
  -1  -8   7  843.44   38.89
  -1   8   7  801.64   23.76
  -1   8   7  878.91   22.56
   1   8  -6   30.79    6.62
  -1  -8   6   31.69    4.97
  -1   8   6   36.41    9.85
   1  -8  -6   31.13    5.72
   1   8  -6   26.02    7.02
   1  -8  -6   27.16    6.82
  -1   8   6   22.66    7.73
  -1  -8   6   27.71    9.25
  -1   8   6   33.36    4.31
  -1   8   6   29.14    4.37
  -1  -8   6   34.36    8.08
  -1   8   6   33.35    8.00
   1   8  -5    3.30    1.71
   1   8  -5    5.85    3.25
   1   8  -5    2.12    2.06
  -1   8   5    2.90    5.51
  -1  -8   5    2.84    1.91
   1  -8  -5    2.83    2.30
   1  -8  -5    2.45    4.17
   1   8  -5   -1.32    4.95
  -1   8   5    6.41    5.34
   1  -8  -5   10.08    5.65
  -1  -8   5   -2.49    6.44
  -1   8   5    3.70    1.74
  -1   8   5    4.55    1.76
   1   8  -4    2.10    1.79
   1  -8  -4    1.34    1.94
   1   8  -4    4.55    2.62
  -1  -8   4    2.71    2.34
   1   8  -4    4.14    3.35
  -1  -8   4   -3.53    2.63
   1   8  -4    2.21    2.41
   1  -8  -4    2.82    2.28
  -1   8   4    1.45    4.32
   1  -8  -4    1.45    2.81
  -1   8   4   -2.99    6.49
   1   8  -4    8.12    6.86
   1  -8  -4   -1.97    4.30
  -1  -8   4   -2.17    5.88
  -1   8   4    0.66    1.97
   1   8  -3 4955.31   46.38
   1   8  -3 5185.59   54.39
   1  -8  -3 5162.76   54.44
  -1  -8   3 5168.36   50.55
   1   8  -3 5010.02   48.87
   1   8  -3 5019.70   47.77
  -1   8   3 4939.42   66.12
   1  -8  -3 5269.89   68.82
   1  -8  -3 5231.80   66.82
  -1  -8   3 5293.15   63.58
   1   8  -3 5203.48   54.90
   1  -8  -3 5097.66   53.38
   1  -8  -3 4834.87   41.81
  -1   8   3 4940.89   69.00
   1  -8  -3 5314.71   84.65
  -1   8   3 4745.55   65.33
   1   8  -3 5003.29   66.91
   1  -8  -3 4847.75   69.31
  -1   8   3 5293.99   70.17
   1  -8  -3 5490.32   65.10
  -1  -8   3 4837.37   71.60
  -1  -8   2   36.81    4.57
   1   8  -2   41.47    4.01
   1  -8  -2   37.54    3.95
  -1  -8   2   36.29    3.82
   1   8  -2   35.85    3.81
   1  -8  -2   41.36    5.54
  -1  -8   2   36.96    5.51
   1  -8  -2   40.69    6.01
  -1   8   2   43.63    6.62
   1   8  -2   36.34    4.19
   1  -8  -2   35.77    3.83
   1   8  -2   39.85    4.11
  -1   8   2   28.32    6.14
   1  -8  -2   43.05    7.47
   1   8  -2   28.55    5.92
  -1   8   2   31.30    6.10
   1  -8  -2   45.67    6.03
   1  -8  -2   32.57    7.32
  -1  -8   2   32.45    6.03
  -1   8   2   39.71    6.47
   1  -8  -2   43.53    4.61
  -1   8   2   32.36    3.41
   1  -8  -1   14.41    1.81
  -1  -8   1   11.01    2.87
   1   8  -1   14.17    1.88
  -1  -8   1   15.33    2.82
  -1  -8   1   12.60    3.32
   1   8  -1   10.16    3.71
   1  -8  -1   13.71    2.91
   1   8  -1   16.63    2.06
  -1   8   1   10.50    3.14
   1   8  -1   13.84    2.69
   1   8  -1   16.27    2.07
   1  -8  -1   17.32    2.03
   1  -8  -1   18.60    4.55
  -1   8   1   10.15    4.14
   1  -8  -1   12.73    2.98
   1   8  -1   15.45    7.16
  -1   8   1   14.09    5.08
  -1   8   1   12.63    3.93
  -1  -8   1   14.57    3.50
   1  -8  -1   17.90    6.72
  -1   8   1   13.64    2.73
  -1  -8   0    6.17    3.07
   1  -8   0    4.74    2.37
   1  -8   0    7.70    4.40
  -1  -8   0    6.26    3.14
  -1   8   0    2.45    1.73
   1   8   0    3.62    3.82
  -1   8   0    1.71    2.19
   1   8   0    2.50    1.62
   1  -8   0    2.04    1.88
   1   8   0    4.10    3.66
  -1   8   0    1.25    3.34
   1   8   0    2.72    4.01
   1  -8   0    0.79    3.32
  -1   8   0    4.77    2.43
  -1  -8   0    1.71    2.22
  -1   8  -1  898.53   24.05
  -1   8  -1  903.76   16.42
   1  -8   1  912.21   25.06
  -1  -8  -1  831.86   16.82
   1  -8   1  834.78   16.10
   1   8   1  839.23   16.11
   1  -8   1  901.01   26.25
   1  -8   1  931.43   26.66
  -1  -8  -1  906.03   20.84
   1   8   1  907.97   28.35
   1   8   1  886.07   20.52
  -1  -8  -1  870.42   25.15
   1  -8   1  924.07   27.15
   1   8   1  872.13   30.31
   1   8   1  841.18   26.76
  -1   8  -1  848.75   26.32
   1  -8   1  843.07   26.12
  -1  -8  -1  884.96   17.69
  -1  -8  -1  831.22   27.42
  -1   8  -1  893.71   27.56
  -1   8  -2  338.39   14.30
   1  -8   2  321.21   12.97
   1   8   2  316.87   13.10
  -1   8  -2  332.92   14.72
   1   8   2  331.37   14.81
   1  -8   2  343.02   15.42
   1  -8   2  369.52   16.61
  -1  -8  -2  372.27   15.43
  -1  -8  -2  371.34   18.47
   1   8   2  330.35   17.07
   1   8   2  341.84   19.16
   1   8   2  325.54   17.65
  -1  -8  -2  379.22   18.07
  -1   8  -2  388.09   19.27
  -1  -8  -2  315.93   15.65
  -1  -8  -2  357.16   17.16
   1  -8   2  327.60   18.25
   1   8   2  361.20   15.66
  -1   8  -3  443.29   16.97
   1   8   3  435.61   17.05
   1  -8   3  426.47   17.39
   1  -8   3  443.04   18.91
   1   8   3  463.94   19.87
  -1   8  -3  453.09   18.70
   1  -8   3  489.77   19.08
   1   8   3  445.56   20.35
  -1  -8  -3  492.39   21.67
  -1  -8  -3  477.83   20.45
  -1  -8  -3  446.56   19.65
   1   8   3  430.18   22.22
  -1  -8  -3  460.25   17.12
   1  -8   3  494.64   23.73
   1   8   3  479.25   18.05
   1   8   4    0.65    3.54
   1  -8   4   -3.99    3.72
   1  -8   4    3.94    2.52
  -1  -8  -4    0.08    2.06
   1   8   4   -9.80    5.58
   1  -8   4    1.89    2.21
  -1   8  -4    4.55    4.06
   1   8   4   -3.83    4.81
   1   8   4   -8.12    6.69
  -1  -8  -4    5.24    3.25
   1  -8   4   -3.43    6.07
   1   8   4    0.08    1.50
   1   8   4    2.45    1.90
   1  -8   5  245.84   17.14
   1   8   5  263.81   16.53
   1  -8   5  288.97   14.87
  -1  -8  -5  302.04   17.45
   1   8   5  269.99   18.51
  -1  -8  -5  244.58   19.60
  -1   8  -5  276.20   17.00
   1   8   5  271.70   19.05
   1   8   5  276.00   14.89
   1  -8   5  264.59   20.58
   1   8   5  268.02   13.69
   1   8   6  247.55   19.69
  -1  -8  -6  221.48   20.81
  -1   8  -6  247.57   17.99
  -1  -8  -6  247.91   16.18
   1  -8   6  254.42   13.74
   1   8   6  244.76   19.63
   1   8   6  235.58   17.85
   1  -8   6  229.75   18.04
   1   8   6  232.11   13.45
   1   8   6  235.63    8.34
   1  -8   6  249.01   21.23
  -1   8  -7  769.53   33.44
   1   8   7  752.37   34.89
  -1  -8  -7  690.61   38.91
   1  -8   7  774.64   21.36
   1   8   7  722.64   34.80
   1   8   7  705.17   32.42
   1  -8   7  699.54   33.31
   1   8   7  746.92   17.70
   1  -8   7  775.15   37.77
  -1   8  -7  748.19   36.53
  -1  -8  -7  743.24   34.43
  -1  -8  -8   23.63    7.10
  -1   8  -8   14.47    7.62
   1   8   8   24.17    8.11
   1  -8   8   28.47    8.49
   1   8   8   24.75    7.95
  -1   8  -8   41.23    9.50
  -1  -8  -8   42.15   12.21
   1   8   8   35.41    4.67
   1  -8   8   44.89   10.68
  -1  -8  -9   74.43   13.29
  -1   8  -9   68.72   14.20
   1  -8   9   78.20   14.45
   1   8   9   89.75   14.28
   1   8   9   74.17   12.99
  -1   8  -9   89.93   14.74
  -1  -8  -9   78.85   16.88
   1  -8   9   85.23   14.62
  -1   8 -10   -0.38    8.26
  -1  -8 -10    5.04    8.23
   1  -8  10    6.25    8.17
   1   8  10   13.51    7.95
   1   8  10   13.64    8.93
  -1  -8 -10    6.49    9.37
  -1   8 -10   12.26    9.86
   1  -8  10    2.08    6.64
  -1  -8 -11   -0.86    7.66
  -1   8 -11    9.56    9.47
   1   8  11   -6.44    8.37
   1  -8  11   -4.12    7.44
   1   8  11    7.51    7.63
  -1  -8 -11    7.55   10.74
  -1   8 -11   10.91    8.73
   1  -8  11   12.61    8.33
  -1   8 -12   13.34   10.74
  -1  -8 -12   14.63    8.86
   1  -8  12   13.58    7.80
   1   8  12   11.42    8.49
   1   8  12   -3.33    6.94
  -1   8 -12   19.72   10.50
  -1  -8 -12   -3.77    9.50
   1  -8  12   10.65    7.84
  -1   8 -13   -8.99    8.54
  -1  -8 -13   -5.71    6.75
   1  -8  13    3.20    6.92
  -1  -9  13    3.01    6.00
   1  -9 -13   -2.52    5.34
  -1  -9  12  128.02   19.34
  -1   9  12  152.93   20.29
   1   9 -12  162.02   23.26
   1  -9 -12  142.88   19.09
   1  -9 -12  163.38   21.46
   1  -9 -12  205.42   28.29
   1   9 -12  165.39   20.64
  -1   9  12  135.02   18.76
   1   9 -12  114.89   18.09
  -1  -9  12  157.26   20.82
  -1  -9  11   97.93   16.40
  -1   9  11  102.27   16.54
   1  -9 -11   95.29   15.51
   1   9 -11  114.10   19.22
   1  -9 -11  128.64   18.48
   1  -9 -11  137.38   22.93
   1   9 -11  117.74   16.57
  -1   9  11  120.64   17.70
   1   9 -11   98.46   15.92
  -1  -9  11  119.17   18.61
   1  -9 -10   84.53   18.57
   1   9 -10   98.67   14.97
  -1   9  10  100.01   15.78
   1  -9 -10   83.66   13.92
   1  -9 -10   91.64   15.47
   1   9 -10   99.22   16.64
  -1  -9  10   71.21   13.35
  -1   9  10   82.66   14.35
  -1  -9  10   86.66   14.95
   1   9  -9   87.33   12.73
  -1   9   9   69.81   13.37
   1  -9  -9   83.04   16.37
  -1   9   9   80.19   13.34
   1  -9  -9   80.26   13.90
   1   9  -9   92.70   15.35
  -1   9   9   80.95   13.43
  -1  -9   9   71.43   12.59
  -1  -9   9   83.54   14.59
  -1   9   8  119.42   15.75
   1   9  -8  126.50   14.08
   1  -9  -8  117.29   17.93
   1  -9  -8  129.44   15.41
   1   9  -8  122.85   16.00
  -1   9   8  107.04   14.76
  -1   9   8  111.25   14.06
  -1  -9   8  119.52   15.19
  -1   9   8  120.48    8.31
  -1  -9   8  112.89   16.48
   1   9  -7  277.76   18.56
  -1   9   7  256.62   21.83
   1  -9  -7  238.63   23.13
  -1  -9   7  258.40   12.17
   1  -9  -7  265.84   19.96
   1   9  -7  260.49   20.42
  -1   9   7  253.72   21.10
  -1   9   7  268.46   11.32
  -1   9   7  254.74   12.58
  -1  -9   7  249.70   22.11
  -1   9   7  273.36   20.29
  -1  -9   7  236.62   19.39
  -1  -9   6  665.62   29.09
  -1   9   6  690.46   28.10
   1   9  -6  744.22   27.37
  -1   9   6  700.19   33.13
  -1  -9   6  750.76   24.02
   1  -9  -6  715.20   29.39
   1   9  -6  716.69   30.21
  -1   9   6  712.66   32.20
  -1  -9   6  707.94   34.46
  -1   9   6  731.14   16.66
  -1   9   6  652.62   18.07
   1   9  -6  668.27   20.62
   1   9  -5  129.38    8.47
  -1  -9   5  126.58   11.90
   1   9  -5  133.05   11.02
   1   9  -5  129.51   10.41
  -1   9   5  134.79   13.69
  -1  -9   5  133.82   10.79
   1   9  -5  132.20   11.90
   1  -9  -5  135.93   11.74
  -1   9   5  123.96   12.77
   1   9  -5  142.42   14.10
   1  -9  -5  128.67   12.57
  -1  -9   5  113.02   13.41
  -1   9   5  141.16    6.39
   1   9  -4    3.08    1.71
   1   9  -4    1.01    1.76
   1  -9  -4    7.13    2.91
   1   9  -4    3.97    3.11
  -1  -9   4    3.99    2.33
  -1   9   4   -1.28    5.46
   1   9  -4    1.78    1.72
   1  -9  -4    6.80    2.88
  -1  -9   4    2.00    2.03
   1  -9  -4    5.03    3.44
  -1   9   4    2.27    4.45
   1   9  -4    7.90    6.01
   1  -9  -4    2.91    3.65
  -1  -9   4    2.08    5.52
  -1   9   4   -2.04    2.90
   1   9  -3  528.95   16.18
   1  -9  -3  533.99   17.39
   1   9  -3  537.03   17.25
   1   9  -3  544.24   15.58
   1   9  -3  503.78   16.01
  -1  -9   3  526.65   16.16
  -1  -9   3  560.80   22.08
  -1   9   3  549.67   23.15
   1  -9  -3  541.07   23.36
   1  -9  -3  538.47   17.17
   1   9  -3  511.46   17.24
   1  -9  -3  521.33   15.42
  -1   9   3  510.96   23.13
   1  -9  -3  562.75   29.43
  -1   9   3  482.42   22.12
   1   9  -3  520.79   22.83
   1  -9  -3  570.67   21.94
   1  -9  -3  502.97   23.67
  -1   9   3  513.84   11.47
  -1  -9   3  529.29   24.34
  -1   9   3  569.09   23.91
  -1  -9   2  595.87   19.15
   1  -9  -2  573.18   14.45
  -1  -9   2  565.96   14.73
   1  -9  -2  602.38   23.91
   1  -9  -2  651.90   21.65
  -1  -9   2  614.31   23.46
  -1   9   2  579.05   21.27
   1   9  -2  575.33   17.46
   1   9  -2  591.11   14.84
  -1   9   2  601.56   24.07
  -1   9   2  654.20   26.72
   1  -9  -2  646.43   30.42
   1   9  -2  555.77   23.05
   1  -9  -2  543.67   26.63
   1  -9  -2  643.42   22.83
   1  -9  -2  607.96   16.77
  -1  -9   2  570.64   22.98
  -1   9   2  669.62   26.78
  -1   9   2  575.94   14.39
   1   9  -1  354.05    8.29
   1  -9  -1  326.54    7.89
  -1  -9   1  352.67   14.89
  -1  -9   1  332.57   13.26
  -1   9   1  307.90   14.09
  -1  -9   1  346.46   17.67
   1  -9  -1  379.81   15.73
   1   9  -1  346.31    8.87
   1  -9  -1  315.08    7.60
   1   9  -1  340.85    8.00
   1  -9  -1  361.68   19.94
  -1   9   1  322.53   17.99
   1   9  -1  317.71   17.77
   1  -9  -1  352.12   16.94
  -1   9   1  316.16   17.74
  -1   9   1  357.98   20.12
   1  -9  -1  313.62   20.04
  -1   9   1  339.45   13.15
  -1  -9   1  306.66   15.19
  -1   9   0  371.99   16.26
   1  -9   0  343.21   19.19
  -1  -9   0  366.29   14.75
   1  -9   0  359.75   16.34
  -1  -9   0  347.40   17.75
   1   9   0  377.56   11.31
   1   9   0  351.22   18.67
  -1   9   0  369.84   14.12
  -1   9   0  384.10   17.14
  -1  -9   0  379.96   16.26
   1  -9   0  396.49   19.25
   1   9   0  356.40   19.99
  -1   9   0  361.49   18.59
   1   9   0  361.87   18.86
   1  -9   0  390.28   17.10
   1  -9   1 1891.67   38.10
   1  -9   1 1813.45   23.33
   1  -9   1 1808.41   38.85
   1   9   1 1787.87   29.84
  -1  -9  -1 1891.70   31.12
   1   9   1 1773.11   42.29
  -1  -9  -1 1781.73   37.48
  -1   9  -1 1767.09   35.74
   1   9   1 1715.10   40.38
   1   9   1 1715.35   44.39
   1  -9   1 1914.77   40.98
  -1   9  -1 1696.85   39.54
   1  -9   1 1789.29   39.48
  -1  -9  -1 1704.58   27.52
  -1  -9  -1 1682.05   40.99
  -1   9  -1 1863.07   40.66
  -1   9  -2  113.16    8.68
   1  -9   2  112.47    7.97
   1   9   2  118.95    8.18
  -1   9  -2  119.16    8.82
   1   9   2  130.27   10.22
   1  -9   2  137.86   10.23
  -1  -9  -2  139.39    9.64
  -1  -9  -2  132.99   11.70
   1   9   2  120.41   12.78
   1  -9   2  130.01   10.66
   1   9   2  115.76   12.13
   1   9   2  122.34   11.56
  -1  -9  -2  142.45   14.99
  -1   9  -2  140.96   13.63
  -1  -9  -2  123.84   10.82
   1  -9   2  129.93   11.97
  -1  -9  -2  122.39   10.31
   1   9   2  131.87    9.91
  -1   9  -3  858.93   24.39
   1  -9   3  815.56   23.92
   1   9   3  842.47   23.76
  -1   9  -3  861.28   23.52
  -1   9  -3  853.71   26.64
   1  -9   3  872.76   26.51
   1   9   3  857.45   27.29
  -1  -9  -3  932.14   28.67
   1  -9   3  940.12   28.26
  -1  -9  -3  939.09   31.29
   1   9   3  854.40   29.75
  -1  -9  -3  907.29   28.91
   1   9   3  823.23   31.04
  -1  -9  -3  851.15   24.73
  -1   9  -3  923.49   31.76
   1  -9   3  881.82   32.46
   1   9   3  954.79   26.52
  -1   9  -4  106.58    9.03
   1  -9   4  110.29   10.21
  -1  -9  -4  115.99   10.01
   1   9   4  121.78   10.38
   1  -9   4  116.14   10.14
  -1   9  -4  123.98   10.85
   1  -9   4  120.19   10.83
   1   9   4  112.28   11.65
   1   9   4  108.51   12.69
  -1  -9  -4  115.14    9.66
   1   9   4  114.35    9.42
   1  -9   4  112.86   13.13
   1   9   5    7.90    6.37
  -1   9  -5    4.91    4.63
  -1  -9  -5   -4.77    8.50
   1  -9   5    1.45    2.10
   1   9   5    1.73    5.82
   1  -9   5    4.88    4.06
   1   9   5    1.25    3.86
   1  -9   5    0.77    6.30
   1   9   5    1.02    1.81
   1   9   5    2.06    1.80
  -1  -9  -6  407.81   28.07
  -1   9  -6  443.51   23.36
   1   9   6  409.71   24.86
   1  -9   6  455.27   19.67
   1   9   6  425.85   25.38
   1   9   6  406.33   17.30
   1  -9   6  440.07   27.78
   1   9   6  410.14   22.52
   1  -9   6  407.65   23.59
  -1  -9  -6  420.22   23.50
  -1   9  -7  -14.69   10.06
  -1  -9  -7   -8.01    8.84
  -1  -9  -7    1.35    7.83
   1   9   7   -6.58    7.98
  -1   9  -7    8.83    7.75
   1   9   7   -3.65    7.84
   1   9   7   -1.51    5.82
   1  -9   7   -0.55    5.37
   1  -9   7   10.32    8.72
  -1   9  -8    9.60    7.15
  -1  -9  -8   25.97    8.21
  -1   9  -8   58.33   11.39
  -1  -9  -8   39.79   12.01
   1   9   8   29.26    9.19
   1  -9   8   31.83    9.24
   1   9   8   31.79    8.55
   1  -9   8   35.91   10.46
  -1  -9  -9  241.40   22.45
  -1   9  -9  232.09   23.97
  -1   9  -9  268.31   23.05
  -1  -9  -9  253.72   26.98
   1   9   9  256.52   23.28
   1  -9   9  217.55   22.06
   1   9   9  236.32   21.79
   1  -9   9  247.00   23.59
  -1  -9 -10  278.57   25.63
  -1   9 -10  298.47   28.88
  -1  -9 -10  273.08   29.80
  -1   9 -10  306.48   25.97
   1   9  10  277.03   25.10
   1  -9  10  246.57   24.18
   1   9  10  236.23   22.68
   1  -9  10  280.81   26.35
  -1   9 -11  118.54   20.71
  -1  -9 -11  105.10   16.96
  -1   9 -11  126.56   18.09
  -1  -9 -11  119.96   21.60
   1   9  11  118.06   17.54
   1   9  11   96.63   15.73
   1  -9  11  106.37   16.92
   1  -9  11  121.83   18.60
  -1  -9 -12   89.76   16.78
  -1   9 -12   92.88   19.38
  -1   9 -12   88.51   15.73
  -1  -9 -12   98.89   19.09
   1   9  12   74.64   14.87
   1   9  12   57.22   13.38
   1  -9  12   72.57   15.20
   1  -9  12   84.86   16.13
  -1  -9 -13   42.13   11.71
  -1 -10  12   -1.48    6.15
  -1  10  12   12.66    8.21
   1 -10 -12   14.44    8.96
   1 -10 -12   -8.55    7.71
   1  10 -12    0.32    6.93
   1 -10 -12   19.58   11.87
  -1  10  12    9.55    7.90
   1  10 -12   -2.71    6.99
  -1 -10  12   -4.00    8.30
  -1 -10  11  110.83   17.24
  -1  10  11  117.19   17.70
   1 -10 -11  134.99   18.09
   1  10 -11  153.99   21.22
   1 -10 -11  152.62   19.35
   1  10 -11  148.82   18.78
   1 -10 -11  140.98   23.45
  -1  10  11  141.75   18.95
   1  10 -11  111.11   16.87
  -1 -10  11  152.57   21.06
  -1 -10  10   43.54   10.78
  -1  10  10   51.91   11.95
   1  10 -10   54.85   13.43
   1 -10 -10   57.98   12.40
   1 -10 -10   40.97   10.47
   1 -10 -10   56.63   15.60
   1  10 -10   60.36   12.27
  -1  10  10   47.79   11.55
   1  10 -10   46.83   11.92
  -1 -10  10   39.53   11.58
  -1 -10   9   10.10    6.33
  -1  10   9   17.34    6.74
   1 -10  -9   19.10    7.72
   1  10  -9   25.03    9.26
   1 -10  -9   14.87    6.56
   1 -10  -9    1.17    8.44
   1  10  -9   23.64    7.83
  -1  10   9   12.27    8.38
  -1  10   9   24.51    9.12
   1  10  -9   21.39    8.66
  -1 -10   9    8.25    7.15
  -1  10   8   43.70    9.72
  -1 -10   8   30.30    8.89
   1 -10  -8   30.83    8.57
   1  10  -8   31.72    8.40
   1 -10  -8   27.55    9.80
  -1  10   8   28.24    9.86
   1  10  -8   35.33    7.99
  -1  10   8   27.88    9.29
   1  10  -8   25.71    9.60
  -1 -10   8   41.37   11.04
  -1  10   7   -2.32    4.75
  -1 -10   7    3.22    5.34
   1  10  -7    9.04    5.42
  -1  10   7    5.76    7.48
   1 -10  -7    0.28    7.65
   1 -10  -7    0.19    5.24
   1  10  -7    2.40    5.26
  -1  10   7    3.39    5.63
   1  10  -7   17.88    9.92
  -1  10   7   -0.54    1.59
  -1 -10   7    6.24    6.93
   1  10  -6  170.54   10.62
  -1 -10   6  179.49   15.25
  -1  10   6  155.68   14.04
  -1  10   6  167.16   17.20
   1  10  -6  186.68   13.87
  -1 -10   6  197.14   13.45
   1 -10  -6  167.00   14.23
   1  10  -6  207.57   16.36
  -1  10   6  133.21   14.44
   1  10  -6  218.05   18.83
  -1 -10   6  178.25   18.21
  -1  10   6  157.62    6.29
   1  10  -5  304.89   13.22
  -1  10   5  320.01   17.48
  -1 -10   5  311.35   18.07
  -1  10   5  312.24   20.78
   1  10  -5  318.85   16.60
   1  10  -5  340.98   16.66
  -1 -10   5  334.60   17.83
   1 -10  -5  327.63   17.58
   1  10  -5  324.45   18.06
   1 -10  -5  341.21   21.58
  -1  10   5  337.66   21.23
   1  10  -5  335.17   21.22
   1 -10  -5  299.67   19.28
  -1  10   5  331.75    7.75
  -1 -10   5  314.84   22.26
   1  10  -4    7.03    2.38
  -1 -10   4    6.83    3.93
   1  10  -4    3.91    2.46
   1 -10  -4    3.15    2.22
   1  10  -4    6.77    2.80
   1  10  -4    5.02    2.59
  -1 -10   4    4.10    2.35
  -1 -10   4    4.61    2.63
  -1  10   4    7.95    5.67
   1 -10  -4    5.35    3.50
   1 -10  -4    1.31    5.32
  -1  10   4    2.74    4.78
   1  10  -4    3.18    5.26
   1 -10  -4   12.57    5.84
  -1 -10   4    0.38    5.82
  -1  10   4    5.11    1.11
   1 -10  -3   38.75    4.68
   1  10  -3   38.37    4.65
   1  10  -3   41.41    4.41
  -1 -10   3   44.70    4.75
   1  10  -3   38.33    4.65
  -1  10   3   49.89    8.30
   1 -10  -3   38.23    4.66
   1 -10  -3   37.27    4.92
   1  10  -3   41.42    4.92
   1  10  -3   39.16    4.92
  -1  10   3   37.01    7.39
  -1  10   3   42.20    8.17
   1  10  -3   36.11    7.13
   1 -10  -3   26.56    6.76
  -1 -10   3   40.01    7.30
  -1  10   3   38.67    3.17
  -1  10   3   48.66    7.41
   1  10  -2    1.42    1.32
  -1 -10   2    1.43    2.55
  -1 -10   2    0.88    1.78
  -1 -10   2    2.04    1.41
  -1  10   2    4.79    4.94
   1 -10  -2    0.49    1.63
   1  10  -2    2.03    1.67
   1 -10  -2    4.13    2.97
  -1  10   2   -1.12    4.64
  -1  10   2    4.27    4.96
   1  10  -2   -8.56    6.74
  -1 -10   2   -5.47    4.52
  -1  10   2    1.42    2.72
   1 -10  -2   -6.82    6.03
  -1  10   2    3.36    1.75
  -1 -10   1 2357.66   40.72
   1 -10  -1 2224.64   19.88
  -1  10   1 2241.34   17.59
  -1  10   1 2237.66   21.79
  -1 -10   1 2189.53   18.42
  -1 -10   1 2249.82   36.67
   1  10  -1 2150.26   23.67
  -1  10   1 2133.04   37.41
   1  10  -1 2306.22   19.87
   1 -10  -1 2172.96   19.23
   1 -10  -1 2298.65   52.44
  -1  10   1 2127.76   48.05
   1  10  -1 2087.26   46.99
  -1  10   1 2075.22   46.56
  -1  10   1 2260.60   35.30
  -1 -10   1 2145.54   41.36
   1 -10  -1 2047.45   51.45
  -1 -10   0  314.56   17.76
  -1  10   0  338.76   15.98
   1 -10   0  303.91   18.82
  -1 -10   0  331.60   15.01
   1 -10   0  334.71   16.23
   1  10   0  321.95   11.32
  -1  10   0  343.13   14.00
  -1  10   0  359.58   17.38
  -1 -10   0  332.57   16.09
   1 -10   0  353.79   19.07
   1  10   0  327.51   20.34
  -1  10   0  332.31   19.00
   1  10   0  331.19   19.53
   1 -10   0  344.74   16.69
   1 -10   1 1301.70   33.02
  -1  10  -1 1242.08   14.07
  -1 -10  -1 1227.77   14.66
   1 -10   1 1261.61   33.54
   1  10   1 1197.51   36.64
  -1 -10  -1 1233.96   26.09
   1  10   1 1211.72   25.59
  -1  10  -1 1204.00   30.84
  -1 -10  -1 1247.57   13.10
  -1 -10  -1 1277.61   32.80
   1 -10   1 1282.58   35.11
   1  10   1 1178.84   38.18
   1  10   1 1176.85   35.42
  -1  10  -1 1170.71   34.69
  -1  10  -1 1282.74   34.51
   1 -10   1 1229.49   34.01
   1 -10   1 1115.58   36.20
  -1 -10  -1 1142.46   35.55
  -1 -10  -1 1174.85   24.42
  -1 -10  -2   76.03    6.25
  -1  10  -2   72.05    7.48
  -1  10  -2   79.11    6.12
  -1 -10  -2   72.72    5.41
   1 -10   2   80.79    6.48
  -1  10  -2   67.23    5.25
   1  10   2   70.45    6.25
   1  10   2   76.24    8.08
   1 -10   2   77.19    8.12
   1  10   2   69.53    9.74
  -1 -10  -2   77.44    7.40
   1  10   2   74.24   10.50
   1  10   2   79.98   10.67
  -1 -10  -2   56.72    8.27
  -1  10  -2   84.13   10.20
   1  10   2   71.13    7.71
  -1 -10  -2   78.18    8.69
   1 -10   2   78.90    9.77
  -1  10  -3  398.50   17.30
  -1  10  -3  405.58   18.01
   1 -10   3  415.49   18.75
   1  10   3  422.01   19.79
  -1 -10  -3  415.77   21.17
   1  10   3  404.97   16.55
   1 -10   3  390.81   16.42
  -1 -10  -3  408.46   16.01
  -1  10  -3  401.92   15.86
   1  10   3  409.30   22.46
   1  10   3  394.66   21.17
  -1 -10  -3  422.67   18.69
  -1  10  -3  422.59   22.92
   1  10   3  433.38   18.63
   1 -10   3  402.46   23.02
  -1  10  -4  135.74   10.28
   1  10   4  137.23   13.05
   1 -10   4  132.43   11.43
  -1  10  -4  130.64   10.95
  -1 -10  -4  149.08   12.03
   1  10   4  135.53   10.67
  -1 -10  -4  135.76   10.88
   1 -10   4  131.94   10.97
   1  10   4  125.85   13.82
  -1 -10  -4  126.82   10.36
  -1  10  -4  157.98   15.53
   1 -10   4  120.91   14.43
   1  10   4  140.27   10.55
  -1  10  -5  614.58   22.89
   1  10   5  648.07   25.75
   1 -10   5  648.10   26.81
   1  10   5  645.03   29.08
  -1  10  -5  677.93   26.40
  -1 -10  -5  603.60   31.53
  -1 -10  -5  671.82   26.31
   1  10   5  639.09   30.57
   1  10   5  659.46   23.90
   1 -10   5  647.73   32.58
  -1  10  -6    6.30    5.40
  -1 -10  -6    0.09    8.92
   1  10   6   -0.19    5.70
   1 -10   6    0.03    1.97
   1  10   6    3.58    5.73
   1  10   6    4.37    4.88
   1 -10   6   -2.72    5.85
   1  10   6    3.04    1.94
   1 -10   6    2.36    6.83
  -1  10  -6  -10.58    8.31
  -1 -10  -6   -4.78    5.88
  -1  10  -7    8.52    5.80
  -1 -10  -7   12.29    5.58
   1 -10   7   23.62    8.40
   1  10   7   16.58    6.67
   1  10   7   37.46   10.08
  -1 -10  -7   18.64    9.21
   1  10   7   12.83    6.30
  -1  10  -7   28.09    8.04
   1 -10   7   26.29    9.61
  -1 -10  -8    0.37    6.16
  -1  10  -8   -9.00    8.32
   1 -10   8    0.74    6.35
   1  10   8    1.11    5.70
   1  10   8   -0.74    7.09
  -1 -10  -8    2.86    7.41
  -1  10  -8   14.61    7.38
   1 -10   8    9.75    8.18
  -1 -10  -9    1.90    7.53
  -1  10  -9   -3.57    8.53
   1  10   9    8.69    6.66
   1 -10   9   -9.01    7.44
   1  10   9    1.19    7.28
  -1  10  -9    4.22    5.71
  -1 -10  -9    5.61    8.12
   1 -10   9    1.82    6.79
  -1 -10 -10   32.39   10.65
  -1  10 -10   25.33   10.67
   1  10  10   13.66    6.69
   1 -10  10   24.26    9.23
   1  10  10   30.19    9.68
  -1 -10 -10   35.10   13.43
  -1  10 -10   22.15    8.67
   1 -10  10   30.37   10.92
  -1  10 -11   11.07    9.81
  -1 -10 -11    4.32    6.23
   1  10  11    3.59    6.24
   1 -10  11   11.47    8.07
   1  10  11   17.80    8.90
  -1  10 -11   14.98    9.04
  -1 -10 -11   14.74   11.47
   1 -10  11   10.76    8.59
  -1  10 -12   21.24    9.03
  -1 -10 -12   -9.69   12.70
  -1  10 -12   12.66    8.60
  -1 -10 -12   19.84    9.38
  -1 -10 -12   -3.88    6.84
   1  10  12    0.02    7.22
   1 -10  12   -9.49    8.83
   1  10  12   14.16    7.95
  -1  10 -12  -19.02   10.57
   1 -10  12   18.86    9.17
   1 -11 -12   23.12    9.28
  -1 -11  12   16.55    7.18
  -1  11  12   27.16    9.75
   1 -11 -12   28.93   10.00
   1  11 -12   40.19   12.16
   1 -11 -12   49.28   15.91
  -1  11  12   38.31   12.07
   1  11 -12   21.09    9.39
  -1 -11  12   27.96   10.61
  -1 -11  11  219.33   23.91
  -1  11  11  209.22   22.43
   1 -11 -11  256.43   24.11
   1  11 -11  272.16   27.32
   1 -11 -11  249.31   24.42
   1 -11 -11  288.20   32.21
  -1  11  11  237.45   24.31
   1  11 -11  200.84   21.93
  -1 -11  11  238.00   26.23
  -1  11  10  167.78   19.02
  -1 -11  10  181.42   21.26
   1 -11 -10  196.90   20.89
   1  11 -10  216.99   23.16
   1 -11 -10  190.45   20.83
   1 -11 -10  177.57   24.25
   1  11 -10  202.90   19.71
  -1  11  10  198.13   21.01
   1  11 -10  183.56   20.52
  -1 -11  10  170.44   21.35
  -1  11   9   -6.55    6.81
  -1 -11   9   -3.41    6.77
   1 -11  -9   -5.78    7.96
   1 -11  -9   -1.31    6.50
   1  11  -9    2.44    6.89
   1  11  -9    3.90    5.72
  -1  11   9   -4.42    7.70
   1 -11  -9   -4.79    8.64
  -1  11   9    7.80    7.45
   1  11  -9   -2.82    7.97
  -1 -11   9  -10.17    9.22
  -1 -11   8  227.17   20.02
  -1  11   8  248.57   20.04
   1  11  -8  269.93   21.92
   1 -11  -8  258.90   22.09
   1 -11  -8  263.39   20.90
  -1  11   8  261.09   23.54
   1 -11  -8  246.87   25.49
   1  11  -8  299.29   20.40
  -1  11   8  255.92   21.78
   1  11  -8  261.99   22.27
  -1 -11   8  256.65   24.07
  -1 -11   7  400.95   24.63
  -1  11   7  420.45   23.97
   1  11  -7  457.48   23.03
  -1  11   7  446.92   28.39
   1 -11  -7  406.04   30.42
   1 -11  -7  441.04   24.85
   1  11  -7  427.28   25.02
   1 -11  -7  471.64   28.65
  -1  11   7  412.68   26.48
   1  11  -7  461.45   28.10
  -1 -11   7  439.51   29.92
   1  11  -6   66.64    6.84
  -1  11   6   81.49   10.29
  -1 -11   6   63.68    9.59
   1  11  -6   79.38    9.34
  -1  11   6   62.85   11.51
   1 -11  -6   71.46   11.91
   1 -11  -6   60.02    8.95
   1  11  -6   64.69    9.55
  -1  11   6   81.75   11.87
   1  11  -6   74.55   13.16
   1 -11  -6   83.95   11.98
  -1 -11   6   74.32   12.49
   1  11  -5   23.90    3.91
  -1  11   5   24.99    5.85
  -1 -11   5   27.24    6.58
   1  11  -5   28.97    5.27
   1  11  -5   23.74    4.69
  -1  11   5   19.26    6.83
   1 -11  -5   21.22    5.04
   1 -11  -5   26.09    6.84
   1  11  -5   26.54    5.84
  -1  11   5   23.70    7.27
   1  11  -5   28.92    8.98
   1 -11  -5   25.01    6.88
  -1 -11   5   27.36    8.39
   1  11  -4  309.87   13.82
   1 -11  -4  339.45   15.70
  -1  11   4  318.91   15.50
  -1 -11   4  301.22   15.56
   1  11  -4  340.24   15.60
  -1 -11   4  332.11   15.07
   1  11  -4  320.17   14.63
   1  11  -4  309.37   13.94
  -1  11   4  317.77   19.45
   1 -11  -4  331.14   15.53
   1 -11  -4  334.79   20.79
  -1  11   4  302.47   19.81
   1 -11  -4  328.22   20.38
   1  11  -4  346.88   20.90
  -1 -11   4  323.14   21.95
  -1  11   3  121.66    8.44
  -1 -11   3  127.49    8.75
   1  11  -3  125.75    8.14
   1 -11  -3  116.34    7.74
  -1 -11   3  121.59    7.95
   1  11  -3  127.35    7.95
  -1  11   3  126.62   12.28
   1 -11  -3  116.39    7.81
   1  11  -3  123.78    8.87
   1  11  -3  132.01    8.61
  -1  11   3  130.67   13.03
  -1  11   3  113.41   12.52
   1  11  -3  122.28   12.08
   1 -11  -3  103.58   11.79
  -1 -11   3  133.60   13.54
  -1  11   3  137.26   12.71
  -1  11   3  123.93    5.84
   1 -11  -3  125.32    9.16
  -1 -11   2   24.74    5.46
   1  11  -2   21.70    2.84
   1 -11  -2   17.42    2.64
  -1  11   2   23.86    3.30
  -1 -11   2   19.52    3.05
  -1 -11   2   21.02    3.26
  -1  11   2   37.77    7.68
   1 -11  -2   17.69    4.04
   1  11  -2   20.35    3.77
  -1  11   2   32.34    7.98
   1  11  -2   13.48    5.73
  -1  11   2   24.20    3.47
  -1  11   2   20.38    5.29
  -1 -11   2   22.63    6.42
   1 -11  -2   22.22    7.05
  -1 -11   1  343.17   16.48
   1 -11  -1  321.19   18.06
  -1 -11   1  331.43   14.96
   1  11  -1  300.55    9.49
  -1  11   1  314.49   14.98
  -1  11   1  308.45   19.45
   1 -11  -1  345.63   20.90
   1  11  -1  310.62   19.64
  -1  11   1  313.54   19.60
  -1  11   1  318.95   14.01
   1 -11  -1  323.38   21.63
  -1 -11   1  314.90   17.05
   1 -11   0  249.86   17.86
  -1 -11   0  238.89   16.36
  -1 -11   0  257.83   14.21
  -1  11   0  277.26   15.05
   1 -11   0  271.33   15.29
  -1  11   0  253.31   12.72
   1  11   0  255.74   10.49
  -1  11   0  256.87   15.52
  -1 -11   0  277.25   15.39
   1  11   0  239.14   18.72
   1 -11   0  286.81   17.80
  -1  11   0  262.97   17.71
   1  11   0  278.74   18.59
   1 -11   0  263.64   15.63
   1 -11   1 1199.22   32.96
  -1 -11  -1 1104.97   16.31
   1 -11   1 1118.39   15.78
  -1 -11  -1 1135.42   11.84
   1 -11   1 1151.52   33.13
   1  11   1 1156.05   25.64
  -1 -11  -1 1240.98   27.39
  -1  11  -1 1150.45   25.92
  -1  11  -1 1175.63   13.15
  -1 -11  -1 1162.83   32.72
  -1  11  -1 1139.41   31.46
  -1 -11  -1 1113.17   16.29
   1  11   1 1105.83   35.82
   1  11   1 1094.15   38.25
  -1  11  -1 1104.52   35.48
   1 -11   1 1099.49   36.86
   1 -11   1 1176.01   33.69
  -1 -11  -1 1104.26   24.99
  -1 -11  -1 1123.34   36.18
  -1  11  -2   41.42    5.99
  -1  11  -2   43.78    4.54
  -1 -11  -2   37.90    4.53
  -1  11  -2   38.69    3.84
   1  11   2   45.33    4.99
  -1 -11  -2   41.16    4.08
   1 -11   2   41.15    4.56
   1  11   2   62.80    8.60
   1 -11   2   46.81    6.78
  -1 -11  -2   54.37    6.33
  -1 -11  -2   43.91    7.94
  -1 -11  -2   40.96    3.98
   1  11   2   53.80   11.97
  -1  11  -2   38.56    7.51
   1 -11   2   43.33    7.97
  -1 -11  -2   41.62    7.83
  -1 -11  -2   47.72    7.57
  -1  11  -3  343.38   16.48
   1  11   3  342.55   18.21
  -1  11  -3  351.15   16.51
   1 -11   3  335.52   17.10
  -1 -11  -3  346.85   13.93
   1  11   3  338.91   15.27
  -1 -11  -3  335.88   14.28
   1 -11   3  315.87   14.79
  -1  11  -3  340.11   14.24
   1  11   3  317.64   19.69
   1  11   3  339.92   21.24
  -1 -11  -3  313.90   17.08
  -1  11  -3  349.55   21.28
   1  11   3  362.81   17.56
   1 -11   3  366.84   21.59
  -1 -11  -3  343.95   19.98
  -1  11  -4  767.53   25.11
   1  11   4  748.43   29.08
   1 -11   4  808.85   28.05
  -1  11  -4  803.21   27.59
  -1 -11  -4  833.84   25.41
  -1 -11  -4  839.69   28.41
   1  11   4  780.28   25.55
   1 -11   4  772.66   25.90
  -1 -11  -4  801.48   25.59
   1  11   4  788.57   32.30
  -1  11  -4  778.26   32.97
  -1 -11  -4  755.73   25.87
   1  11   4  824.62   25.88
   1 -11   4  802.71   34.34
  -1 -11  -5  203.38   18.96
  -1  11  -5  210.93   15.12
   1  11   5  214.62   17.38
  -1 -11  -5  208.82   14.60
  -1  11  -5  207.33   15.39
   1  11   5  224.77   15.25
   1 -11   5  220.00   15.79
   1  11   5  213.31   18.21
  -1 -11  -5  222.48   14.77
  -1  11  -5  225.21   20.27
   1  11   5  219.38   13.82
   1 -11   5  214.64   20.03
  -1  11  -6  -10.98    7.88
  -1 -11  -6   -4.55    5.89
   1  11   6   -4.07    4.99
   1 -11   6   -5.75    6.40
   1  11   6    5.87    6.89
   1  11   6    1.87    6.22
  -1  11  -6    7.19    5.31
  -1 -11  -6   -7.74    7.48
   1 -11   6    1.11    6.85
  -1 -11  -7   39.38    8.00
  -1  11  -7   30.36    7.00
   1 -11   7   38.93    8.87
   1  11   7   46.51    8.49
   1  11   7   40.66    9.55
  -1  11  -7   49.09    9.04
   1  11   7   34.93    9.28
  -1 -11  -7   35.66   10.21
   1 -11   7   59.95   12.51
  -1  11  -8  206.64   20.41
  -1 -11  -8  207.44   18.89
   1  11   8  197.77   17.83
   1 -11   8  207.22   19.64
   1  11   8  200.60   19.66
  -1 -11  -8  175.72   21.04
  -1  11  -8  213.69   18.48
   1 -11   8  210.93   21.93
  -1  11  -9   -8.31    8.69
  -1 -11  -9   -4.27    7.10
   1  11   9   -3.51    6.54
   1 -11   9   -3.64    6.83
   1  11   9   -5.64    7.70
  -1  11  -9   -3.16    6.09
  -1 -11  -9    3.74    8.86
   1 -11   9    5.93    8.06
  -1 -11 -10   59.33   12.79
  -1  11 -10   78.16   15.48
   1  11  10   53.82   11.29
   1 -11  10   60.39   13.13
   1  11  10   74.17   14.76
  -1 -11 -10   84.14   18.39
  -1  11 -10   67.49   12.91
   1 -11  10   77.17   15.66
  -1  11 -11  147.37   19.04
  -1 -11 -11  182.31   25.71
  -1 -11 -11  136.09   18.56
  -1  11 -11  124.09   20.36
  -1 -11 -11  112.97   17.38
   1  11  11  117.24   17.04
   1 -11  11  122.02   18.45
   1  11  11  159.44   20.03
  -1  11 -11  105.62   17.28
   1 -11  11  148.68   20.63
  -1 -11 -12    5.06    8.37
  -1  11 -12   11.71    8.06
  -1 -11 -12   -1.22    7.20
  -1 -11 -12    3.32    6.48
   1 -11  12   -1.27    6.91
   1  11  12   11.03    7.62
   1  11  12   23.47    9.82
  -1  11 -12    9.26    8.56
   1 -11  12   16.73    8.88
   1 -12 -12   21.16    8.46
  -1 -12  12   11.27    6.98
  -1  12  12   29.49    9.90
   1  12 -12   35.31   11.59
   1 -12 -12   27.15    9.28
   1 -12 -12   33.74   14.57
  -1  12  12   14.11    8.15
   1  12 -12   19.50    8.26
  -1 -12  12   29.60   11.15
  -1  12  11   17.10    8.40
  -1 -12  11   24.03    9.57
   1 -12 -11   15.56    7.80
   1  12 -11   37.49   11.80
   1 -12 -11   32.77   11.00
   1 -12 -11   34.93   14.05
  -1  12  11   22.98    9.28
   1  12 -11   34.17   10.62
  -1 -12  11   29.45   11.27
  -1 -12  10   78.39   14.42
  -1  12  10   82.35   14.03
   1 -12 -10   77.65   13.78
   1  12 -10   91.60   15.99
   1 -12 -10   84.89   14.08
   1 -12 -10   88.49   18.74
   1  12 -10  100.94   13.77
  -1  12  10   69.38   13.13
   1  12 -10   63.79   13.41
  -1 -12  10   89.62   16.45
  -1  12   9    4.42    5.94
  -1 -12   9   -1.11    6.71
   1 -12  -9   -1.96    6.21
   1  12  -9    6.05    6.62
   1 -12  -9    7.91    6.76
   1 -12  -9   -1.95    9.65
  -1  12   9   -3.79    7.56
   1  12  -9    4.99    4.29
  -1  12   9   -6.58    8.40
   1  12  -9    5.44    6.75
  -1 -12   9    1.72    7.73
  -1 -12   8  251.37   21.12
  -1  12   8  275.00   20.82
   1  12  -8  283.72   22.51
   1 -12  -8  259.66   22.64
   1 -12  -8  283.67   21.32
   1  12  -8  299.23   20.41
   1 -12  -8  258.23   25.76
  -1  12   8  287.01   24.65
  -1  12   8  272.85   22.63
   1  12  -8  251.77   21.96
  -1 -12   8  249.88   24.58
  -1 -12   7  298.06   21.53
  -1  12   7  319.79   20.87
  -1  12   7  329.51   24.96
   1  12  -7  347.93   19.84
   1 -12  -7  294.17   25.98
   1 -12  -7  317.71   21.10
   1  12  -7  338.08   22.60
   1 -12  -7  307.10   23.85
  -1  12   7  326.29   23.19
   1  12  -7  324.31   24.62
  -1 -12   7  321.09   26.41
   1  12  -6   48.26    5.95
  -1  12   6   44.92    7.73
  -1 -12   6   44.73    8.04
   1  12  -6   55.24    7.69
  -1  12   6   49.85   10.43
   1  12  -6   48.25    8.30
   1 -12  -6   42.43    9.40
   1 -12  -6   50.98    8.17
  -1  12   6   42.49    8.65
   1 -12  -6   55.85    9.36
   1  12  -6   52.64   10.88
  -1 -12   6   41.28   10.33
   1  12  -5    6.68    2.17
  -1 -12   5    9.65    4.77
  -1  12   5    6.38    3.91
   1  12  -5    5.85    2.90
  -1  12   5    6.47    5.43
   1  12  -5    6.69    2.91
   1 -12  -5    0.97    5.75
   1  12  -5    6.64    3.89
   1 -12  -5    6.95    4.16
  -1  12   5    4.46    4.91
   1  12  -5   11.00    6.04
   1 -12  -5    7.78    4.95
  -1 -12   5    6.73    6.59
   1 -12  -4   58.24    9.78
  -1 -12   4   59.42    7.23
   1  12  -4   63.19    6.82
  -1  12   4   62.36    7.33
   1 -12  -4   65.94    6.91
   1  12  -4   66.49    6.82
  -1 -12   4   56.55    6.68
   1  12  -4   63.70    6.33
  -1  12   4   58.53    9.72
   1  12  -4   62.48    6.52
   1 -12  -4   65.55    7.04
  -1  12   4   55.51    9.52
   1 -12  -4   55.84    9.33
   1  12  -4   64.76   10.25
  -1 -12   4   58.42   10.61
  -1 -12   3 1161.32   25.57
  -1  12   3 1171.61   24.74
  -1 -12   3 1182.79   24.72
  -1  12   3 1148.15   34.39
   1 -12  -3 1246.57   38.54
   1  12  -3 1142.82   27.96
  -1  12   3 1094.33   36.52
  -1  12   3 1136.09   38.00
   1  12  -3 1169.55   38.42
   1 -12  -3 1037.36   38.35
  -1 -12   3 1213.09   39.25
  -1  12   3 1178.46   18.54
   1 -12  -3 1242.13   30.90
  -1 -12   2  299.15   16.18
   1 -12  -2  253.70    8.82
   1  12  -2  291.31    9.55
  -1  12   2  280.22    9.68
  -1 -12   2  276.16    9.83
  -1 -12   2  268.59   11.57
  -1  12   2  282.11   16.17
   1  12  -2  306.91    9.30
   1 -12  -2  312.21   16.28
   1 -12  -2  260.94    9.10
   1  12  -2  295.73    9.77
   1  12  -2  265.74   13.86
   1 -12  -2  277.86   17.82
  -1  12   2  278.16   19.67
  -1  12   2  264.42   18.79
   1 -12  -2  262.62   21.19
   1  12  -2  278.81   19.07
  -1 -12   2  291.12   18.28
  -1  12   2  283.81   11.48
  -1 -12   1   72.47    8.25
   1 -12  -1   70.55    9.33
   1  12  -1   63.26    4.76
  -1  12   1   54.94    6.74
  -1 -12   1   64.81    6.92
  -1  12   1   65.15   10.11
   1  12  -1   65.83   10.42
  -1  12   1   64.84    9.90
   1 -12  -1   74.95   11.47
  -1 -12   1   63.77    8.12
  -1  12   1   67.55    6.79
   1 -12   0   74.25    8.70
  -1 -12   0   81.58    9.04
   1 -12   0   82.47    8.58
   1  12   0   81.52    6.16
  -1  12   0   71.15    7.34
   1  12   0   72.96   10.90
  -1  12   0   68.67   10.58
   1  12   0   80.89   11.50
   1 -12   0   71.41   10.35
  -1 -12   0   80.46    8.25
  -1 -12   0   69.85    9.68
  -1  12   0   84.62    8.31
   1 -12   0   69.44    8.25
   1 -12   1  396.51   19.84
   1 -12   1  369.34   19.40
  -1  12  -1  381.30   14.90
  -1 -12  -1  370.58   15.71
   1  12   1  359.79   15.15
  -1 -12  -1  369.66   19.52
   1  12   1  354.24   23.13
   1  12   1  346.35   21.42
  -1  12  -1  355.10   20.92
  -1 -12  -1  350.69   14.81
   1 -12   1  369.68   22.49
  -1 -12  -1  342.84   21.08
   1 -12   1  384.54   20.20
  -1  12  -2 2038.39   29.49
  -1 -12  -2 1953.98   31.22
  -1 -12  -2 2020.16   26.10
  -1  12  -2 2021.14   25.74
   1  12   2 2079.47   30.70
   1 -12   2 2007.85   29.57
   1  12   2 1996.67   39.59
   1 -12   2 2043.15   43.67
  -1 -12  -2 2063.56   39.77
  -1 -12  -2 2036.42   24.98
  -1  12  -2 1976.81   41.78
  -1  12  -2 2102.49   27.45
  -1 -12  -2 2176.49   48.22
   1  12   2 1907.54   48.46
   1  12   2 2007.71   53.78
  -1  12  -2 1932.34   48.55
  -1 -12  -2 1900.99   50.40
  -1 -12  -2 2085.25   42.97
   1 -12   2 2126.81   49.71
  -1  12  -3  762.54   22.13
  -1 -12  -3  679.60   21.42
  -1  12  -3  759.41   25.70
   1  12   3  772.87   22.81
  -1  12  -3  749.80   20.58
   1 -12   3  755.97   22.46
  -1 -12  -3  753.75   21.02
   1 -12   3  791.36   26.67
  -1  12  -3  808.19   24.47
   1  12   3  775.15   27.46
  -1 -12  -3  796.97   20.49
  -1 -12  -3  781.29   30.68
  -1  12  -3  770.76   21.53
   1  12   3  778.68   32.95
   1  12   3  734.66   30.41
  -1 -12  -3  734.76   27.29
  -1  12  -3  786.18   32.59
  -1 -12  -3  851.49   31.25
   1 -12   3  801.35   32.67
   1  12   3  822.12   27.48
   1  12   4    4.91    3.47
   1 -12   4    6.43    3.51
  -1 -12  -4    4.38    2.01
   1 -12   4    6.65    3.66
  -1  12  -4    5.83    3.27
   1  12   4    8.84    4.80
  -1 -12  -4    6.26    4.06
  -1 -12  -4    4.79    2.94
   1  12   4   14.81    6.95
  -1 -12  -4   10.85    4.50
  -1  12  -4   11.28    8.15
   1  12   4    9.19    3.28
   1 -12   4    7.70    6.75
  -1 -12  -5   27.69    8.65
   1  12   5   45.82    9.69
  -1  12  -5   26.45    6.18
  -1 -12  -5   33.19    6.50
  -1  12  -5   29.56    6.31
   1  12   5   31.24    6.28
   1 -12   5   31.70    6.45
   1  12   5   53.92   11.17
  -1  12  -5   45.71   11.32
  -1 -12  -5   38.42    6.94
   1 -12   5   31.70    9.24
  -1  12  -6  383.33   21.89
  -1 -12  -6  369.13   27.29
   1  12   6  349.05   23.88
  -1  12  -6  360.57   21.78
  -1 -12  -6  345.57   20.26
   1  12   6  334.22   20.06
   1 -12   6  342.98   21.47
   1  12   6  350.65   23.79
  -1  12  -6  351.42   26.03
   1 -12   6  373.83   27.07
  -1 -12  -7  328.27   27.32
   1  12   7  294.64   23.01
  -1  12  -7  363.62   22.76
  -1 -12  -7  333.59   21.73
  -1  12  -7  322.17   23.05
   1  12   7  326.07   21.53
   1 -12   7  306.45   22.32
   1  12   7  291.48   22.79
  -1  12  -7  341.37   25.69
   1 -12   7  369.11   27.84
  -1  12  -8   21.99    7.27
  -1 -12  -8   12.14    8.20
  -1  12  -8    9.81    6.62
  -1 -12  -8   10.80    6.17
   1 -12   8   11.97    5.83
   1  12   8   10.81    5.54
   1  12   8    7.14    5.86
  -1  12  -8   19.36    8.56
   1 -12   8   18.87    8.97
  -1  12  -9   39.72    9.86
  -1 -12  -9   19.96   10.17
  -1  12  -9   22.83    9.06
  -1 -12  -9   26.66    8.90
   1  12   9   24.95    7.86
   1 -12   9   20.79    8.34
   1  12   9   29.32    9.60
  -1  12  -9   28.57   10.55
   1 -12   9   31.38   11.69
  -1  12 -10  120.06   16.28
  -1 -12 -10  123.57   20.95
  -1  12 -10  116.06   18.05
  -1 -12 -10  123.90   17.10
   1 -12  10  134.99   18.20
   1  12  10  119.78   16.33
   1  12  10  111.09   16.46
  -1  12 -10   97.44   16.88
   1 -12  10  127.27   19.07
  -1 -12 -11   17.87   11.25
  -1 -12 -11   -4.37    6.53
  -1 -12 -11   -0.74    5.77
  -1  12 -11    9.86    9.62
   1 -12  11    5.24    6.80
   1  12  11   -1.49    6.65
   1  12  11   -4.33    6.74
  -1  12 -11   -5.27    7.82
   1 -12  11    0.59    6.52
  -1 -12 -12   -3.84    7.42
  -1 -12 -12   -5.90    7.09
  -1  12 -12    1.90    6.27
   1 -12  12  -16.03    9.51
   1  12  12  -13.12    8.30
   1  12  12    1.03    6.74
  -1  12 -12   -7.89    8.35
   1 -12  12    2.92    5.55
   1  13 -12  141.40   20.39
   1 -13 -12  135.32   18.90
  -1  13  12  136.93   18.58
  -1 -13  12  135.04   19.27
  -1  13  12  119.19   17.39
   1  13 -12  108.50   18.16
  -1 -13  12  131.84   20.14
   1 -13 -11   48.57   11.66
  -1  13  11   30.33    9.64
  -1 -13  11   35.19   10.30
   1  13 -11   52.89   13.21
   1 -13 -11   51.29   11.69
   1 -13 -11   55.45   16.04
  -1  13  11   33.25    9.60
   1  13 -11   56.61   12.77
  -1 -13  11   39.50   12.56
  -1  13  10   12.20    6.89
  -1 -13  10    0.71    6.26
   1 -13 -10   25.02    8.56
   1  13 -10   20.83    9.25
   1 -13 -10   10.07    7.35
   1 -13 -10   -0.69    8.88
  -1  13  10   14.35    7.28
   1  13 -10   14.80    8.53
  -1 -13  10   10.90    8.90
  -1 -13   9  198.09   19.92
  -1  13   9  167.87   17.43
   1 -13  -9  209.82   19.20
   1 -13  -9  209.72   21.54
   1  13  -9  194.48   19.95
  -1  13   9  195.01   21.01
   1 -13  -9  190.43   24.02
   1  13  -9  204.33   17.81
  -1  13   9  176.51   19.30
   1  13  -9  177.16   19.88
  -1 -13   9  190.84   22.24
  -1  13   8   32.61    8.20
  -1 -13   8   29.83    8.09
   1  13  -8   34.76    8.78
   1 -13  -8   34.55    8.14
   1 -13  -8   28.12    8.89
  -1  13   8   38.40   10.84
   1  13  -8   43.06    8.49
   1 -13  -8   29.73   10.71
  -1  13   8   23.03    6.61
   1  13  -8   25.62    8.35
  -1 -13   8   23.87    8.42
  -1 -13   7    8.79    5.39
  -1  13   7   11.22    5.39
   1  13  -7   16.78    6.78
   1 -13  -7   17.61    7.62
   1 -13  -7   23.10    7.21
   1  13  -7   17.25    5.72
  -1  13   7   21.76    9.23
   1 -13  -7   20.38   10.67
  -1  13   7    9.81    6.50
   1  13  -7   18.54    8.84
  -1 -13   7   20.77    8.46
  -1  13   6  357.74   19.82
  -1 -13   6  339.80   20.43
   1  13  -6  361.61   20.70
   1 -13  -6  386.17   25.69
   1 -13  -6  354.89   19.51
  -1  13   6  352.52   24.37
   1  13  -6  373.87   18.66
  -1  13   6  325.69   22.59
   1 -13  -6  332.88   22.08
   1  13  -6  364.37   24.91
  -1 -13   6  329.97   25.42
  -1 -13   5  186.83   13.99
  -1  13   5  185.17   13.27
   1 -13  -5  185.99   17.24
   1  13  -5  170.18   11.08
   1 -13  -5  178.85   12.69
   1  13  -5  197.86   13.75
   1  13  -5  181.30   11.80
  -1  13   5  197.57   17.84
   1  13  -5  196.41   12.24
  -1  13   5  169.98   16.15
   1  13  -5  184.38   17.00
   1 -13  -5  178.77   16.34
  -1 -13   5  191.12   18.61
   1  13  -4  324.68   15.10
  -1 -13   4  318.41   15.82
   1 -13  -4  325.47   14.82
  -1  13   4  321.63   15.34
  -1 -13   4  311.66   14.57
  -1  13   4  325.63   20.39
   1  13  -4  322.19   13.68
   1  13  -4  336.23   14.10
   1 -13  -4  338.44   13.33
   1 -13  -4  358.11   22.72
   1  13  -4  316.66   15.17
  -1  13   4  318.31   21.12
   1  13  -4  320.22   21.11
   1 -13  -4  315.26   21.01
  -1 -13   4  336.53   23.05
   1  13  -3    3.26    2.12
   1 -13  -3   -1.53    5.32
   1 -13  -3    6.28    2.18
  -1  13   3    4.29    2.26
  -1 -13   3    5.59    2.37
  -1 -13   3    4.68    2.40
  -1  13   3   10.04    6.11
   1 -13  -3    1.16    3.30
   1  13  -3    4.45    2.39
  -1  13   3    8.12    5.96
  -1  13   3    6.04    6.86
   1  13  -3   -2.83    7.99
   1 -13  -3   -7.56    7.55
  -1 -13   3    9.26    5.25
  -1  13   3    5.80    1.74
   1  13  -2 1022.51   16.74
   1 -13  -2  941.51   15.81
  -1 -13   2 1020.10   30.81
  -1  13   2 1058.19   18.03
  -1 -13   2  974.46   17.52
  -1 -13   2  946.57   22.51
  -1  13   2  928.87   29.57
   1  13  -2  996.62   16.95
   1 -13  -2  963.83   33.82
   1 -13  -2  915.07   15.54
   1  13  -2 1009.36   16.44
  -1  13   2 1031.74   38.51
  -1  13   2  887.84   35.55
   1 -13  -2  885.66   39.14
   1  13  -2  934.20   35.68
  -1 -13   2  993.02   33.47
  -1  13   2  974.45   22.34
   1 -13  -1    4.32    4.32
  -1 -13   1    1.27    3.48
  -1  13   1    2.98    3.14
   1  13  -1    5.69    2.23
  -1 -13   1    3.10    2.42
  -1  13   1   -2.39    6.62
  -1  13   1   -4.64    6.39
   1  13  -1    1.06    5.77
   1 -13  -1    7.47    7.44
  -1  13   1    1.83    1.68
  -1 -13   1    0.37    3.46
  -1 -13   0   77.26    9.25
   1 -13   0   65.69    9.08
  -1  13   0   73.79    7.76
   1  13   0   99.59    7.41
   1 -13   0   81.98    8.56
   1  13   0  110.79   13.69
  -1  13   0   80.32   12.97
  -1 -13   0   78.35    8.96
   1 -13   0   71.36    8.62
   1 -13   0   71.85   10.75
  -1 -13   0   71.87   10.73
  -1  13   0   74.62    8.49
  -1 -13  -1   36.34    7.00
   1 -13   1   39.57    7.68
   1 -13   1   29.32    5.94
   1  13   1   32.86    5.19
  -1  13  -1   33.38    4.78
  -1 -13  -1   31.20    4.82
   1  13   1   26.43    8.80
  -1  13  -1   32.55    8.34
   1  13   1   46.03    9.29
  -1 -13  -1   30.93    4.64
   1 -13   1   31.23    8.69
  -1 -13  -1   24.23    6.83
   1 -13   1   27.80    5.97
  -1 -13  -2    9.02    5.44
  -1 -13  -2    4.01    1.87
   1 -13   2    4.57    1.78
  -1  13  -2    4.79    1.54
  -1 -13  -2    4.91    1.68
   1 -13   2   10.74    3.95
   1  13   2   18.74    5.38
  -1 -13  -2    3.09    1.94
  -1  13  -2    3.75    1.76
  -1 -13  -2    6.33    1.60
   1  13   2    9.33    7.31
  -1  13  -2   -0.13    8.10
   1 -13   2    1.24    4.59
  -1 -13  -2    9.18    5.79
  -1 -13  -2   14.17    5.91
  -1  13  -3   62.56    6.23
  -1 -13  -3   66.97    6.67
  -1  13  -3   61.16    5.89
  -1 -13  -3   63.98    5.89
   1  13   3   63.11    6.91
   1 -13   3   64.27    6.56
   1 -13   3   62.16    7.81
   1  13   3   59.38    8.56
  -1 -13  -3   55.05    9.29
  -1  13  -3   59.53    5.86
  -1 -13  -3   59.88    7.97
  -1 -13  -3   63.18    5.86
   1  13   3   62.13   10.10
   1  13   3   49.25    8.97
  -1 -13  -3   58.20    8.13
  -1  13  -3   66.90   10.57
   1  13   3   64.49    8.02
   1 -13   3   71.76   11.05
  -1  13  -4    3.38    1.88
   1  13   4    2.01    2.83
  -1 -13  -4   -0.07    2.46
   1 -13   4    1.77    2.94
   1 -13   4    3.05    2.62
  -1  13  -4    4.62    3.96
   1  13   4    4.88    4.83
  -1 -13  -4   -1.21    3.10
  -1 -13  -4   -0.27    3.35
  -1 -13  -4   -7.43    7.38
   1  13   4   -0.55    5.63
  -1  13  -4   -1.44    7.00
  -1 -13  -4    4.53    3.93
   1  13   4    2.15    2.42
   1 -13   4    3.34    6.32
  -1  13  -5  103.65   10.79
  -1 -13  -5   91.44   13.54
   1  13   5  106.88   12.91
  -1  13  -5  102.34   10.25
  -1 -13  -5  109.94   10.18
   1  13   5  107.46   10.57
   1 -13   5  103.83   10.88
   1  13   5  106.78   13.33
  -1  13  -5  112.19   14.97
  -1 -13  -5  110.20   10.89
   1 -13   5  122.51   15.36
  -1  13  -6 1235.52   38.83
  -1 -13  -6 1097.18   46.99
   1  13   6 1188.12   42.77
  -1 -13  -6 1224.35   37.24
  -1  13  -6 1237.45   39.68
   1 -13   6 1211.47   39.59
   1  13   6 1154.65   36.87
   1  13   6 1130.30   42.79
  -1  13  -6 1223.16   46.43
   1 -13   6 1296.12   49.77
  -1  13  -7   62.69    9.96
   1  13   7   58.14   11.85
  -1 -13  -7   49.55   12.23
  -1  13  -7   56.17   10.10
  -1 -13  -7   57.03    9.65
   1  13   7   49.14    8.61
   1 -13   7   50.68    9.34
   1  13   7   53.17   10.59
  -1  13  -7   59.25   13.28
   1 -13   7   60.82   12.10
  -1 -13  -8    0.08    8.21
  -1  13  -8    8.18    5.59
  -1  13  -8    6.20    5.74
  -1 -13  -8    2.08    5.12
   1  13   8    1.96    5.24
   1 -13   8    4.21    5.31
   1  13   8   10.15    6.06
  -1  13  -8   12.89    7.72
   1 -13   8   16.89    9.46
  -1  13  -9  114.39   14.97
  -1 -13  -9  107.29   18.34
  -1 -13  -9  124.61   15.37
  -1 -13  -9  111.94   16.80
  -1  13  -9  117.17   16.76
   1  13   9  128.91   15.86
   1 -13   9  140.22   17.74
   1  13   9  109.60   15.98
  -1  13  -9  125.65   18.09
   1 -13   9  104.90   17.83
  -1 -13 -10  242.41   28.47
  -1  13 -10  266.84   23.37
  -1  13 -10  247.29   25.21
  -1 -13 -10  225.41   23.49
  -1 -13 -10  256.34   22.86
   1 -13  10  236.07   23.80
   1  13  10  249.18   23.24
   1  13  10  248.14   23.36
  -1  13 -10  219.48   24.03
   1 -13  10  263.72   26.79
  -1 -13 -11   49.01   15.06
  -1  13 -11   41.95   12.26
  -1 -13 -11   27.66    9.02
  -1 -13 -11   25.57    9.19
   1 -13  11   24.06    8.89
   1  13  11   41.98   11.37
   1  13  11   22.58    8.65
  -1  13 -11   35.14   11.70
   1 -13  11   35.67   12.19
   1  13  12   15.81    8.10
   1  13  12    0.07    5.99
   1 -13  12    9.21    7.57
  -1  13 -12    4.55    7.29
  -1 -13 -12    6.48    7.06
  -1  13 -12   17.46    9.76
  -1 -13 -12    1.49    4.90
  -1  14  12    7.92    7.11
  -1 -14  12    0.92    5.53
  -1  14  12    1.50    5.17
   1  14 -12    6.92    6.81
   1 -14 -12   12.19    7.18
   1 -14 -11    5.80    7.22
   1 -14 -11    2.34    8.10
   1  14 -11   18.12    8.71
  -1  14  11   -4.12    6.16
  -1 -14  11    3.02    6.28
  -1  14  11    6.18    6.25
   1  14 -11   -3.44    6.90
  -1 -14  11   16.12    9.66
   1 -14 -10   19.57    7.97
   1 -14 -10   30.89   12.29
   1 -14 -10   34.42    9.29
   1  14 -10   33.18    9.93
  -1  14  10   31.03    9.11
  -1 -14  10   22.91    8.40
  -1  14  10   13.46    6.96
   1  14 -10   17.83    8.66
  -1 -14  10   35.09   11.13
   1 -14  -9   18.68    8.39
  -1  14   9   15.52    8.88
   1 -14  -9   10.85    8.11
   1  14  -9   24.20    8.66
   1 -14  -9    8.74    5.74
  -1  14   9   13.72    6.87
  -1 -14   9    8.00    5.62
  -1  14   9    9.86    7.31
   1  14  -9   17.32    8.77
  -1 -14   9    9.08    7.00
  -1  14   8   17.55    8.36
   1 -14  -8   17.73    9.83
   1  14  -8   10.32    4.73
   1 -14  -8   27.60    8.10
   1  14  -8   16.23    6.98
   1 -14  -8    8.14    6.22
  -1 -14   8    5.54    5.53
  -1  14   8   16.45    5.96
  -1  14   8    9.28    7.12
   1  14  -8   25.15    9.18
  -1 -14   8    6.86    7.62
   1 -14  -7   51.36   11.08
  -1 -14   7   51.98    9.66
  -1  14   7   40.91    7.80
   1  14  -7   51.14    9.73
   1 -14  -7   49.76    8.91
   1 -14  -7   45.64   12.72
   1  14  -7   43.45    7.39
  -1  14   7   43.36   10.55
  -1  14   7   41.97    9.64
   1  14  -7   45.50   11.13
  -1 -14   7   40.09   11.59
  -1  14   6  397.15   20.82
  -1 -14   6  422.00   22.73
   1  14  -6  428.00   21.90
   1 -14  -6  440.76   27.84
   1 -14  -6  416.02   20.84
   1  14  -6  433.76   19.73
  -1  14   6  399.12   25.94
  -1  14   6  400.14   25.10
   1 -14  -6  390.05   24.31
   1  14  -6  457.38   27.83
  -1 -14   6  442.28   29.43
  -1  14   5  340.16   17.81
  -1 -14   5  329.95   18.35
   1 -14  -5  329.92   16.44
   1  14  -5  337.22   17.34
   1 -14  -5  368.54   24.25
   1  14  -5  307.07   14.98
  -1  14   5  324.50   22.18
   1  14  -5  339.32   15.75
  -1  14   5  322.86   22.12
   1 -14  -5  307.32   21.07
   1  14  -5  306.83   22.25
  -1 -14   5  350.13   25.01
  -1  14   4  701.16   22.10
  -1 -14   4  712.21   23.04
  -1 -14   4  672.12   21.16
   1  14  -4  698.01   19.38
  -1  14   4  689.66   29.63
   1  14  -4  665.57   22.68
   1 -14  -4  710.02   20.50
   1 -14  -4  741.96   33.02
  -1  14   4  652.56   30.69
  -1  14   4  688.65   31.35
   1 -14  -4  664.84   31.08
   1  14  -4  673.39   32.21
  -1 -14   4  746.04   34.36
   1 -14  -3   37.31    8.63
   1 -14  -3   30.85    3.88
   1  14  -3   34.29    4.11
  -1  14   3   34.81    4.49
  -1 -14   3   31.81    4.29
  -1 -14   3   37.63    4.68
  -1  14   3   34.57    7.26
   1  14  -3   34.65    3.39
   1 -14  -3   36.42    5.66
   1  14  -3   32.30    5.24
  -1  14   3   39.47    9.33
  -1  14   3   39.38    8.94
   1 -14  -3   12.31    5.35
   1  14  -3   17.48    6.03
  -1 -14   3   31.72    8.14
  -1  14   3   33.54    3.55
   1  14  -2  162.54    5.81
  -1 -14   2  197.18   14.50
   1 -14  -2  173.62    6.19
   1 -14  -2  162.81    6.48
   1  14  -2  197.66    6.43
  -1  14   2  195.56    6.77
  -1 -14   2  176.58    6.62
  -1  14   2  176.65    6.35
  -1 -14   2  185.60   10.45
   1  14  -2  186.09    7.48
  -1  14   2  189.74   13.79
   1 -14  -2  183.68    6.16
   1 -14  -2  190.91   15.84
   1  14  -2  193.44    6.37
  -1  14   2  177.16   17.03
  -1  14   2  165.12   16.38
   1 -14  -2  184.10   18.07
   1  14  -2  189.08   17.18
  -1 -14   2  170.63   14.86
  -1  14   2  182.03   10.02
   1 -14  -1  190.37   15.22
  -1 -14   1  207.10   14.52
   1  14  -1  194.02    8.70
  -1  14   1  195.52   12.78
  -1 -14   1  197.45   13.02
  -1  14   1  189.54   17.25
   1  14  -1  194.20   17.04
  -1  14   1  178.10   16.43
  -1  14   1  207.74   12.48
   1 -14  -1  241.69   19.88
  -1 -14   1  196.32   14.19
  -1 -14   1  202.15   16.61
  -1 -14   0 1161.78   35.11
   1 -14   0 1194.49   36.31
   1  14   0 1134.53   24.12
  -1  14   0 1088.22   27.83
   1 -14   0 1142.05   32.79
   1  14   0 1091.26   39.98
  -1  14   0 1100.48   39.87
   1 -14   0 1128.16   33.74
  -1 -14   0 1139.50   31.96
   1 -14   0 1129.63   40.52
  -1 -14   0 1112.74   38.63
   1 -14   1   33.57    7.43
  -1 -14  -1   33.27    6.93
   1 -14   1   35.50    6.29
  -1  14  -1   33.53    4.96
   1  14   1   32.56    4.95
   1  14   1   27.07    8.04
   1  14   1   22.10    7.00
  -1  14  -1   30.88    8.64
   1 -14   1   28.33    7.68
   1 -14   1   23.95    6.14
  -1 -14  -1   26.63    4.29
  -1 -14  -1   39.88    8.43
  -1 -14  -2   17.49    6.37
   1 -14   2   23.05    5.39
  -1  14  -2   16.02    3.82
  -1 -14  -2   18.05    4.16
   1  14   2   15.73    5.19
  -1  14  -2   17.02    2.29
   1  14   2   30.27   10.64
  -1  14  -2   10.95    6.64
   1  14   2   19.83    8.12
   1 -14   2   24.93    8.50
  -1 -14  -2   14.86    6.39
  -1 -14  -2   31.51    7.16
   1 -14   2   13.82    6.70
  -1 -14  -3   28.79    4.37
  -1  14  -3   24.15    3.94
   1 -14   3   25.22    4.42
   1  14   3   31.54    4.60
  -1  14  -3   56.23    6.57
  -1 -14  -3   26.42    3.78
   1 -14   3   31.47    5.93
   1  14   3   28.12    6.42
  -1 -14  -3   29.98    4.00
  -1  14  -3   38.55    6.17
  -1 -14  -3   23.52    7.42
  -1 -14  -3   24.95    5.47
   1  14   3   30.75    7.87
   1  14   3   31.30    9.23
  -1 -14  -3   19.99    5.09
  -1  14  -3   42.37    9.89
   1 -14   3   32.89    8.16
  -1  14  -4  148.71   11.10
  -1 -14  -4  134.51   10.42
   1 -14   4  155.68   12.58
  -1  14  -4  160.32   11.94
   1  14   4  153.71   13.79
  -1 -14  -4  158.38   14.02
  -1 -14  -4  155.07   10.19
  -1 -14  -4  160.39   15.74
  -1 -14  -4  152.32   10.51
   1 -14   4  150.44   11.29
   1  14   4  166.77   11.73
  -1  14  -4  159.00   10.63
   1  14   4  147.73   15.63
  -1  14  -4  154.30   16.16
  -1 -14  -4  149.97   12.84
   1 -14   4  150.59   16.49
  -1 -14  -5  132.28   15.98
  -1  14  -5  144.15   12.62
   1  14   5  142.92   14.48
  -1  14  -5  142.71   12.14
  -1 -14  -5  151.57   16.13
  -1 -14  -5  153.44   11.76
   1  14   5  153.29   12.60
   1 -14   5  148.29   12.49
   1  14   5  134.50   15.29
  -1  14  -5  135.15   16.19
  -1 -14  -5  139.75   12.36
   1 -14   5  157.02   17.55
   1  14   6   98.65   13.38
  -1 -14  -6   80.09   13.75
  -1  14  -6  101.69   11.34
  -1 -14  -6   96.70   10.62
  -1  14  -6  107.85   11.85
  -1 -14  -6  100.52   14.63
   1 -14   6   90.63   11.21
   1  14   6  100.13   10.98
   1  14   6   88.88   12.96
  -1  14  -6  111.75   16.34
   1 -14   6  112.83   16.45
  -1  14  -7   -3.25    5.82
  -1 -14  -7   -4.79    8.24
   1  14   7   -4.99    7.63
  -1 -14  -7    0.03    4.69
  -1  14  -7    4.38    4.93
  -1 -14  -7   -2.99    7.38
   1  14   7   -2.24    6.20
   1 -14   7    3.82    4.82
   1  14   7   -2.13    5.92
  -1  14  -7   10.27    7.88
   1 -14   7    6.14    7.42
  -1  14  -8   54.15    9.97
  -1 -14  -8   47.47   12.66
  -1 -14  -8   57.37   10.10
  -1 -14  -8   49.82   11.17
  -1  14  -8   64.04   11.51
   1  14   8   54.76    9.82
   1 -14   8   51.51   10.26
   1  14   8   73.20   12.85
  -1  14  -8   58.73   12.48
   1 -14   8   71.81   14.86
  -1  14  -9    5.60    5.14
  -1 -14  -9   19.76    9.88
  -1 -14  -9   12.57    7.03
  -1  14  -9   12.39    7.20
  -1 -14  -9   12.35    7.97
   1  14   9    9.05    6.62
   1 -14   9   24.70    9.09
   1  14   9   12.63    7.56
  -1  14  -9    4.88    8.22
   1 -14   9   22.58   10.77
  -1 -14 -10  146.21   22.52
  -1  14 -10  147.78   19.19
  -1 -14 -10  133.90   18.59
  -1 -14 -10  117.95   15.55
   1 -14  10  133.16   17.98
   1  14  10  136.09   16.91
   1  14  10  113.48   16.04
  -1  14 -10  104.95   17.44
   1 -14  10  154.66   21.27
  -1 -14 -11    4.20    8.86
  -1  14 -11   13.57    8.28
  -1 -14 -11    5.44    5.81
  -1 -14 -11   14.76    7.09
   1 -14  11   20.15    9.19
   1  14  11   12.86    7.62
   1  14  11   13.62    6.97
  -1  14 -11   -1.63    7.52
   1 -14  11    7.49    8.25
   1  14  12   50.02   12.11
   1 -14  12   53.98   12.91
  -1  14 -12   54.96   14.06
  -1 -14 -12   44.82   11.42
  -1  14 -12   52.62   13.71
  -1  15  12    9.06    5.98
   1  15 -12   15.49    8.88
  -1 -15  12   12.51    7.24
   1 -15 -11   51.99   12.29
   1 -15 -11   62.18   17.21
  -1 -15  11   46.95   11.08
  -1  15  11   42.56   10.58
  -1  15  11   48.45   11.37
   1  15 -11   47.77   12.28
  -1 -15  11   50.78   13.07
   1 -15 -10   87.24   14.90
   1 -15 -10   71.73   16.38
   1  15 -10   85.16   13.94
  -1 -15  10   68.52   12.64
  -1  15  10   72.97   12.67
  -1  15  10   73.15   13.59
   1  15 -10   69.00   14.82
  -1 -15  10   94.83   17.60
   1 -15  -9    9.02    7.83
   1 -15  -9   30.04   11.24
  -1  15   9   20.09    9.31
   1 -15  -9   21.49    7.16
   1  15  -9   28.05    9.06
  -1  15   9    9.54    6.08
  -1 -15   9   10.06    5.86
  -1  15   9   20.92    8.63
   1  15  -9    9.89    8.29
  -1 -15   9   24.36    9.31
   1 -15  -8  106.63   15.74
   1 -15  -8  122.97   19.09
  -1  15   8  126.43   17.08
   1  15  -8  125.42   14.34
   1 -15  -8  110.80   12.59
  -1 -15   8  109.12   14.04
  -1  15   8  118.68   13.54
  -1  15   8  106.00   14.77
   1  15  -8  100.98   15.67
  -1 -15   8   97.91   16.26
   1 -15  -7   87.17   14.20
  -1 -15   7   82.43   10.98
  -1  15   7   87.01   10.78
   1 -15  -7   84.43   16.06
  -1  15   7   81.54   13.74
   1  15  -7   80.69    9.37
   1 -15  -7  100.22   11.43
   1  15  -7   88.40   11.31
  -1  15   7   77.47   12.52
   1  15  -7   75.74   13.76
  -1 -15   7   78.17   13.72
   1 -15  -6   82.63   13.57
  -1 -15   6   74.34    9.69
  -1  15   6   62.60    8.43
   1  15  -6   69.41    7.95
  -1  15   6   73.91   12.32
   1  15  -6   73.04    9.39
  -1  15   6   74.97   11.79
   1  15  -6   55.16   10.66
   1 -15  -6   76.01   11.03
  -1 -15   6   64.14   12.75
  -1  15   5  172.59   16.74
   1  15  -5  175.43   10.77
   1  15  -5  179.52   12.65
   1 -15  -5  169.95   17.15
  -1 -15   5  182.93   13.54
  -1  15   5  152.36   11.74
  -1  15   5  168.62   16.59
   1 -15  -5  152.15   15.15
   1  15  -5  169.26   17.65
  -1 -15   5  163.86   17.87
   1  15  -4  610.52   20.16
   1 -15  -4  587.64   18.75
  -1  15   4  643.30   20.84
  -1 -15   4  652.86   21.69
  -1 -15   4  629.79   20.03
   1  15  -4  633.55   17.66
  -1  15   4  611.79   28.26
   1 -15  -4  669.22   31.66
   1 -15  -4  660.06   20.44
  -1  15   4  624.82   30.54
  -1  15   4  558.14   29.26
   1  15  -4  634.70   31.67
   1 -15  -4  581.63   30.00
  -1 -15   4  671.60   32.96
   1  15  -3  173.22    8.72
   1 -15  -3  158.83    7.94
  -1 -15   3  176.87    9.44
  -1  15   3  179.77    9.35
  -1 -15   3  172.84    9.86
  -1  15   3  172.86   14.50
   1  15  -3  188.57    7.61
   1 -15  -3  180.75   16.34
   1  15  -3  178.43    9.09
   1 -15  -3  171.30    8.27
  -1  15   3  171.28   16.97
  -1  15   3  145.03   14.90
   1 -15  -3  146.61   15.36
   1  15  -3  166.01   17.16
  -1 -15   3  162.09   15.68
   1 -15  -3  178.26   12.44
   1 -15  -2  738.23   30.99
  -1 -15   2  771.17   28.62
   1  15  -2  712.78   14.62
  -1  15   2  664.30   25.64
  -1 -15   2  695.58   20.55
  -1  15   2  657.91   31.81
  -1  15   2  706.32   33.61
   1 -15  -2  704.20   35.71
   1  15  -2  699.66   33.16
  -1  15   2  695.75   20.33
  -1 -15   2  706.27   30.04
   1 -15  -1  191.16   15.51
  -1 -15   1  192.89   14.66
  -1  15   1  176.27   12.51
   1  15  -1  186.23    8.67
  -1 -15   1  186.98   12.95
  -1  15   1  165.52   16.44
  -1  15   1  171.18   16.28
   1  15  -1  167.78   16.80
  -1 -15   1  189.79   14.27
  -1 -15   1  187.83   16.59
  -1  15   1  185.90   12.17
   1 -15  -1  193.99   18.60
   1 -15   0  169.45   14.44
  -1 -15   0  189.38   14.76
   1 -15   0  162.69   12.81
   1  15   0  171.47    9.67
  -1  15   0  153.80   10.86
   1  15   0  161.92   16.59
  -1  15   0  170.90   16.47
  -1 -15   0  147.99   15.43
   1 -15   0  156.43   16.16
  -1 -15   0  147.77   12.02
   1 -15   1   94.92   11.26
   1 -15   1   90.18   10.53
   1  15   1   82.28    8.01
  -1  15  -1   81.78    7.32
  -1 -15  -1   84.68   10.60
   1  15   1   75.17   11.92
  -1  15  -1   87.59   13.04
   1  15   1   80.13   11.77
   1 -15   1   81.93   10.49
   1 -15   1   92.00   12.99
  -1 -15  -1   93.50   12.98
  -1 -15  -1   81.84    8.04
  -1 -15  -2    1.33    0.89
  -1  15  -2   -3.11    1.44
  -1 -15  -2   -0.26    4.84
  -1  15  -2    2.12    0.78
   1 -15   2    0.26    1.55
   1 -15   2    4.53    3.20
   1  15   2    6.92    4.76
  -1  15  -2    2.69    2.83
  -1  15  -2   -1.78    1.07
  -1  15  -2    2.28    0.90
   1  15   2    6.62   10.81
  -1  15  -2    5.32    7.30
   1  15   2    8.66    9.62
  -1 -15  -2    5.75    5.46
  -1 -15  -2    5.49    5.56
   1 -15   2    2.49    4.82
   1 -15   2   17.38    7.90
  -1 -15  -3   91.05   11.70
  -1  15  -3   90.32    7.01
  -1 -15  -3   89.87    7.53
   1 -15   3  106.31   10.29
   1  15   3   94.50   10.42
  -1 -15  -3   95.88    6.33
  -1  15  -3  107.88    7.34
   1 -15   3   95.64    7.32
   1  15   3   94.58    7.40
  -1 -15  -3   90.47    6.39
  -1  15  -3  105.38    6.96
   1  15   3   82.61   11.88
   1  15   3  107.68   14.50
  -1  15  -3   97.40   12.60
  -1 -15  -3   80.20   10.31
   1 -15   3   97.71   12.23
  -1 -15  -3   98.84   10.84
  -1 -15  -4  290.33   15.03
  -1  15  -4  313.73   15.45
   1  15   4  303.75   19.27
   1 -15   4  340.16   18.80
  -1 -15  -4  344.60   20.53
  -1 -15  -4  320.12   14.16
  -1 -15  -4  317.13   22.19
   1 -15   4  316.49   15.56
   1  15   4  321.89   15.93
  -1 -15  -4  312.49   14.38
  -1  15  -4  331.23   14.93
   1  15   4  301.89   22.19
  -1  15  -4  320.98   23.04
  -1 -15  -4  303.90   18.19
   1 -15   4  333.01   23.30
  -1 -15  -5  266.89   22.35
   1  15   5  303.32   21.46
  -1  15  -5  316.31   17.51
  -1 -15  -5  296.17   16.03
  -1 -15  -5  293.90   22.53
  -1  15  -5  300.40   16.94
   1 -15   5  302.31   17.46
   1  15   5  307.64   17.25
   1  15   5  267.99   21.44
  -1 -15  -5  284.59   17.64
  -1  15  -5  289.11   23.84
   1 -15   5  290.48   23.74
   1  15   6  151.57   16.46
  -1  15  -6  145.40   13.32
  -1 -15  -6  144.46   18.04
  -1 -15  -6  153.00   17.60
  -1 -15  -6  139.62   12.35
  -1  15  -6  150.23   13.67
   1  15   6  156.56   13.84
   1 -15   6  156.09   14.34
   1  15   6  128.76   15.38
  -1  15  -6  139.37   17.65
   1 -15   6  146.42   17.72
   1  15   7  236.08   21.19
  -1 -15  -7  229.04   23.33
  -1  15  -7  227.41   17.85
  -1  15  -7  252.91   19.17
  -1 -15  -7  239.82   21.98
  -1 -15  -7  244.49   17.48
   1  15   7  258.44   18.46
   1 -15   7  249.87   19.17
   1  15   7  232.06   20.94
  -1  15  -7  236.11   22.45
   1 -15   7  263.98   24.61
  -1  15  -8  308.69   21.88
  -1 -15  -8  294.52   28.18
  -1 -15  -8  332.28   27.03
  -1 -15  -8  342.67   22.22
  -1  15  -8  321.80   23.41
   1  15   8  320.65   22.22
   1 -15   8  328.47   23.79
   1  15   8  311.21   24.91
  -1  15  -8  324.71   27.19
   1 -15   8  335.62   28.59
  -1 -15  -9   90.31   18.15
  -1 -15  -9  103.23   16.28
  -1  15  -9   89.63   14.10
  -1 -15  -9   81.04   12.46
   1 -15   9   91.89   14.05
   1  15   9   75.50   12.55
   1  15   9   80.21   14.28
  -1  15  -9   67.22   14.12
   1 -15   9   89.42   16.23
  -1 -15 -10    9.48   11.01
  -1 -15 -10    4.97    6.42
  -1  15 -10   13.82    7.81
  -1 -15 -10    5.31    4.64
   1 -15  10    6.62    5.56
   1  15  10    5.64    6.77
   1  15  10    7.12    7.04
  -1  15 -10   -0.66    8.15
   1 -15  10    9.71    8.98
  -1 -15 -11  119.31   20.80
  -1 -15 -11   86.20   13.88
  -1 -15 -11  109.13   17.12
  -1  15 -11   98.24   16.40
   1  15  11   71.87   13.63
   1 -15  11  126.04   19.61
  -1  15 -11   76.72   15.17
   1  15  11  100.02   15.21
   1 -15  11   87.09   14.69
   1 -16 -11   -5.29    6.18
  -1 -16  11    0.89    5.41
   1 -16 -11    0.42    7.42
  -1  16  11    7.57    6.32
   1  16 -11   -0.44    6.88
  -1 -16  11   13.53    9.04
   1 -16 -10   76.07   14.61
   1 -16 -10   65.40   15.95
  -1 -16  10   70.25   12.75
  -1  16  10   55.14   11.01
  -1  16  10   58.08   12.15
   1  16 -10   70.52   14.79
  -1 -16  10   79.35   15.39
   1 -16  -9   11.72    8.20
   1 -16  -9    5.27    7.96
  -1  16   9    0.46    7.22
   1  16  -9   14.97    7.45
  -1  16   9    4.80    4.91
  -1 -16   9    3.84    5.63
  -1  16   9    9.68    6.89
   1  16  -9   12.55    7.48
  -1 -16   9   -1.13    6.54
  -1  16   8  386.06   28.79
   1 -16  -8  375.24   31.69
   1  16  -8  415.87   25.10
   1 -16  -8  409.96   29.72
  -1  16   8  395.28   23.91
  -1 -16   8  394.30   25.29
  -1  16   8  374.92   26.38
   1  16  -8  372.93   28.59
  -1 -16   8  417.81   31.68
   1 -16  -7   87.13   14.82
  -1 -16   7   77.63   10.90
  -1  16   7   59.49    9.12
  -1  16   7   73.90   13.55
   1 -16  -7   36.83   10.84
   1  16  -7   86.58   11.39
  -1  16   7   61.30   11.29
   1  16  -7   63.75   13.02
  -1 -16   7   80.35   14.82
   1 -16  -6   11.31    6.91
   1  16  -6   23.76    5.07
  -1  16   6   22.62    8.33
  -1 -16   6    6.36    6.78
  -1  16   6   22.28    8.14
   1  16  -6   15.80    8.18
   1 -16  -6   25.81    6.72
  -1 -16   6   13.47    3.91
  -1  16   6    8.37    3.54
  -1 -16   5   17.06    4.82
  -1  16   5   15.42    4.50
  -1 -16   5   10.71    6.21
  -1  16   5   10.62    6.28
  -1  16   5   13.88    6.56
   1  16  -5    1.51    7.87
   1 -16  -5   20.51    7.42
   1 -16  -5    8.20    6.83
   1 -16  -4  383.42   14.47
  -1 -16   4  428.16   17.04
  -1  16   4  437.52   16.78
  -1 -16   4  420.39   15.87
  -1  16   4  406.52   23.50
   1 -16  -4  434.73   17.31
   1 -16  -4  435.65   26.02
  -1  16   4  429.93   25.84
  -1  16   4  347.82   24.08
   1  16  -4  407.36   26.58
   1 -16  -4  392.01   24.71
  -1 -16   4  395.16   25.96
   1  16  -3   16.35    2.65
   1  16  -3   18.80    2.78
   1 -16  -3   17.13    6.79
   1 -16  -3   15.64    2.82
   1 -16  -3   14.50    2.41
  -1 -16   3   20.10    3.19
  -1  16   3   14.58    2.86
  -1 -16   3   18.86    3.46
  -1  16   3   13.51    5.09
   1  16  -3   20.34    2.54
   1 -16  -3   18.44    4.81
   1 -16  -3   18.58    2.65
   1  16  -3   18.77    2.93
  -1  16   3   11.43    6.71
  -1  16   3   13.02    6.60
   1  16  -3   13.30    6.27
   1 -16  -3    0.43    6.05
  -1 -16   3   19.87    7.20
   1 -16  -2  966.00   36.12
  -1 -16   2  988.02   33.38
  -1  16   2  933.56   30.49
   1  16  -2  948.24   16.85
  -1 -16   2  924.40   24.23
  -1  16   2  902.16   37.97
  -1  16   2  948.71   39.93
   1  16  -2  966.15   39.07
   1 -16  -2  954.16   41.65
  -1  16   2  949.93   23.92
  -1 -16   2  961.44   35.37
  -1 -16   1  166.36   13.97
   1 -16  -1  170.56   15.09
  -1 -16   1  173.33   12.28
   1  16  -1  174.80   16.91
  -1  16   1  158.79   16.47
  -1 -16   1  175.70   16.02
  -1 -16   1  162.50   13.96
   1 -16  -1  177.62   17.86
   1  16  -1  164.44    8.29
  -1  16   1  157.75   12.02
   1 -16   0    6.50    5.51
  -1 -16   0    7.25    4.96
   1  16   0   11.88    3.71
  -1  16   0    7.03    3.62
   1 -16   0    8.07    3.90
  -1 -16   0    9.13    3.59
   1  16   0    8.50    8.55
  -1  16   0   -2.90    6.38
  -1 -16   0    0.85    3.73
  -1 -16   0   14.61    6.66
   1 -16   0    3.56    5.26
  -1 -16  -1  108.01   12.04
   1 -16   1  100.98   11.44
   1  16   1  103.92    8.98
   1 -16   1  111.98   11.39
  -1  16  -1   92.80    8.24
   1  16   1   89.18   13.52
  -1  16  -1  103.37   13.91
   1  16   1  104.24   13.70
  -1 -16  -1  110.02   13.82
   1 -16   1  102.13   13.73
   1 -16   1  106.42   11.97
   1  16   2 1617.56   38.05
   1 -16   2 1671.67   42.02
  -1  16  -2 1629.48   32.00
  -1 -16  -2 1689.27   47.19
   1  16   2 1643.49   54.04
   1  16   2 1550.87   49.84
  -1 -16  -2 1575.10   49.39
  -1  16  -2 1596.44   50.61
   1 -16   2 1714.73   48.06
  -1 -16  -2 1665.96   41.55
   1 -16   2 1638.42   51.02
  -1 -16  -3    3.67    5.49
   1 -16   3    4.07    2.01
   1 -16   3    5.52    3.18
   1  16   3    7.93    4.73
  -1 -16  -3    0.39    4.01
   1  16   3    5.25    5.68
   1  16   3    3.53    6.38
  -1  16  -3   -0.41    8.11
  -1 -16  -3   -0.83    5.14
   1 -16   3   -4.36    6.40
  -1 -16  -4   12.98    7.02
   1  16   4    9.44    4.93
  -1 -16  -4   19.57    5.64
  -1 -16  -4   15.50    3.80
   1 -16   4   12.64    3.55
   1  16   4   14.73    3.85
  -1 -16  -4   15.32    3.34
   1  16   4   34.27   10.43
  -1 -16  -4   19.56    5.84
  -1  16  -4   11.93    6.75
   1 -16   4   17.81    8.12
   1  16   5  146.87   15.17
  -1 -16  -5  136.75   16.49
  -1  16  -5  145.60   11.78
  -1 -16  -5  144.74   10.83
  -1 -16  -5  145.96   16.53
   1  16   5  156.66   12.24
   1 -16   5  155.40   12.26
   1  16   5  157.97   17.11
  -1  16  -5  148.15   17.40
  -1 -16  -5  140.66   12.79
   1 -16   5  158.27   18.07
  -1 -16  -6   85.74   14.31
   1  16   6   81.07   12.45
  -1  16  -6   95.01   10.81
  -1 -16  -6   95.52   14.45
  -1  16  -6   96.05   10.80
  -1 -16  -6   93.25   10.10
   1  16   6   95.03   10.49
   1 -16   6   99.51   11.23
   1  16   6  103.83   14.86
  -1  16  -6   83.37   14.38
   1 -16   6  107.03   16.39
   1  16   7   28.72    8.67
  -1 -16  -7   33.00   10.84
  -1  16  -7   33.00    7.07
  -1 -16  -7   46.52    8.38
  -1 -16  -7   31.53    9.31
  -1  16  -7   39.87    8.21
   1 -16   7   38.54    8.33
   1  16   7   42.12    8.22
   1  16   7   35.45    9.85
  -1  16  -7   40.60   10.45
   1 -16   7   30.86   10.90
  -1 -16  -8   66.80   14.37
  -1  16  -8   71.53   11.92
  -1 -16  -8   63.39   10.04
  -1 -16  -8   72.55   13.86
   1 -16   8   61.12   10.72
   1  16   8   60.59   10.19
   1  16   8   53.40   11.52
  -1  16  -8   47.94   13.06
   1 -16   8   61.50   14.05
  -1 -16  -9   -0.39    9.09
  -1 -16  -9    0.53    7.23
  -1 -16  -9   10.46    5.43
  -1  16  -9    3.52    5.48
   1  16   9    3.61    4.94
   1 -16   9    5.77    5.76
   1  16   9    0.72    6.78
  -1  16  -9   10.72    9.19
   1 -16   9   13.84    9.11
  -1 -16 -10   80.68   17.30
  -1 -16 -10   68.85   13.94
  -1  16 -10   80.64   13.48
  -1 -16 -10   65.93   11.50
   1  16  10   63.12   11.78
   1 -16  10   67.93   12.71
   1  16  10   53.45   11.97
  -1  16 -10   59.59   14.74
   1 -16  10   80.73   16.34
  -1 -16 -11   44.39   11.54
  -1 -16 -11   46.89   14.68
  -1  16 -11   46.72   11.48
  -1 -16 -11   50.82   10.78
   1 -16  11   32.91    9.85
  -1  16 -11   52.22   13.94
   1 -16  11   66.80   15.02
   1  16  11   40.32   10.66
  -1  17  11  188.65   20.67
   1  17 -11  153.14   20.39
   1 -17 -11  210.01   23.25
   1 -17 -10   20.61    8.90
  -1 -17  10   15.42    7.20
   1 -17 -10   27.74   11.66
  -1  17  10    8.93    6.51
   1  17 -10    2.09    6.47
  -1 -17  10   19.42   10.15
   1 -17  -9   69.09   13.28
  -1  17   9   63.40   10.41
  -1 -17   9   63.36   11.71
   1 -17  -9   63.49   14.30
  -1  17   9   75.64   13.91
  -1  17   9   66.68   12.58
   1  17  -9   45.39   12.50
  -1 -17   9   70.64   14.72
   1 -17  -8    9.41    7.80
  -1 -17   8    1.45    5.06
  -1  17   8   -2.43    5.51
  -1  17   8    7.58    7.17
   1 -17  -8   -3.38    8.41
  -1  17   8    7.19    6.50
   1  17  -8   -4.86    7.82
  -1 -17   8   -0.48    7.25
  -1  17   7  321.80   19.72
  -1 -17   7  333.06   21.32
   1 -17  -7  307.02   27.81
  -1  17   7  307.33   24.21
   1 -17  -7  363.57   27.48
  -1  17   7  338.52   24.56
   1  17  -7  345.63   27.01
  -1 -17   7  362.32   28.88
  -1  17   6   75.60    8.78
  -1 -17   6   85.42   10.23
  -1  17   6   81.96   12.97
  -1 -17   6   84.86   14.55
  -1  17   6   83.91   12.76
   1 -17  -6   80.25   11.57
   1  17  -6   86.08   14.69
   1 -17  -6  100.33   15.35
  -1  17   5   36.57    5.84
  -1 -17   5   42.91    6.32
  -1 -17   5   40.57   10.64
  -1  17   5   41.12    9.55
  -1  17   5   55.46   11.31
   1  17  -5   27.31    9.02
   1 -17  -5   39.06    8.41
   1 -17  -5   40.35    9.77
  -1  17   4   64.98    6.47
  -1 -17   4   65.42    6.72
  -1 -17   4   60.59   11.17
  -1  17   4   63.42   10.16
   1  17  -4   67.60    4.49
   1 -17  -4   71.11    7.48
   1  17  -4   61.34    6.27
   1 -17  -4   60.01    5.71
  -1  17   4   60.18   11.32
  -1  17   4   50.26   10.26
   1 -17  -4   67.65   11.01
   1  17  -4   61.18   11.99
   1 -17  -4   59.27   10.82
   1 -17  -3   -0.61    5.49
   1 -17  -3    4.29    1.52
   1  17  -3    0.15    0.99
   1 -17  -3    1.78    1.27
   1  17  -3    4.24    1.72
  -1 -17   3    2.26    1.53
  -1  17   3    0.79    1.25
   1  17  -3   -1.46    1.50
  -1 -17   3    1.43    1.51
  -1  17   3    1.58    3.88
   1  17  -3    1.29    1.32
   1 -17  -3    0.80    2.90
   1 -17  -3    4.51    1.61
   1  17  -3    5.64    1.93
  -1  17   3   -0.35    6.19
  -1  17   3   -3.00    6.29
   1  17  -3   -7.03    8.57
   1 -17  -3   -2.05    5.83
  -1 -17   3    2.59    6.13
  -1 -17   2   87.37   10.96
   1 -17  -2   89.38   12.49
  -1  17   2   85.27    9.96
   1  17  -2   79.12    4.91
  -1 -17   2   70.77    7.03
  -1  17   2   75.75   13.38
  -1  17   2   73.69   12.94
   1  17  -2   80.51   13.27
  -1 -17   2   73.92   11.86
  -1 -17   2   71.36   10.92
   1 -17  -2   78.77   12.86
  -1 -17   1   11.13    5.41
   1 -17  -1    1.94    5.25
  -1 -17   1    5.41    2.50
  -1  17   1    0.61    7.42
   1  17  -1    4.96    6.81
  -1 -17   1    8.81    5.64
   1 -17  -1   13.03    6.95
  -1 -17   1    4.35    4.55
  -1  17   1    3.69    3.56
   1  17  -1    4.37    1.99
   1 -17   0   18.01    6.74
  -1 -17   0   25.15    7.13
  -1  17   0   27.09    5.45
   1  17   0   26.80    4.72
  -1 -17   0   24.14    5.14
   1  17   0   21.71    8.96
  -1  17   0   30.28   10.28
  -1 -17   0   23.05    5.59
   1 -17   0   21.24    7.84
  -1 -17   0   35.37    8.95
   1 -17   1  240.93   17.89
  -1 -17  -1  258.76   18.95
   1 -17   1  254.57   17.46
   1  17   1  236.39   13.53
  -1  17  -1  252.22   13.08
   1  17   1  217.47   21.15
   1  17   1  244.92   20.72
  -1  17  -1  241.14   21.01
   1 -17   1  250.27   18.22
   1 -17   1  254.99   20.49
  -1 -17  -1  262.20   20.97
   1  17   2  165.45   12.77
   1 -17   2  152.86   13.31
  -1  17  -2  162.72   10.18
  -1 -17  -2  149.60   14.99
   1  17   2  158.04   17.62
   1  17   2  150.27   17.04
  -1 -17  -2  153.14   15.94
  -1  17  -2  150.34   17.11
   1 -17   2  151.35   15.11
   1 -17   2  171.40   17.68
  -1 -17  -2  166.73   13.92
   1 -17   3   49.71    9.85
   1 -17   3   50.77   10.30
   1  17   3   54.05    8.28
  -1  17  -3   56.24    6.13
  -1 -17  -3   48.44    7.93
   1  17   3   44.62   10.00
   1  17   3   52.48   11.11
  -1 -17  -3   47.02    7.77
  -1  17  -3   38.12   10.04
  -1 -17  -3   45.76    3.70
  -1 -17  -3   54.32    9.94
   1  17   4  115.15   12.74
  -1  17  -4  134.51    9.21
  -1 -17  -4  131.08   12.81
  -1 -17  -4  122.83   14.96
   1  17   4  121.37    9.14
   1 -17   4  119.31    9.05
   1  17   4  115.61   15.91
  -1 -17  -4  116.91   12.25
  -1  17  -4  122.18   16.98
   1 -17   4  128.25   15.33
   1  17   5  176.92   16.61
  -1 -17  -5  158.93   17.64
  -1 -17  -5  177.51   11.49
  -1 -17  -5  182.12   18.43
  -1 -17  -5  182.10   13.62
  -1  17  -5  186.78   12.66
   1 -17   5  178.19   12.87
   1  17   5  176.36   12.28
   1  17   5  180.85   18.31
  -1  17  -5  183.92   19.59
  -1 -17  -5  162.10   14.14
   1 -17   5  170.01   18.58
  -1 -17  -6   83.45   13.52
  -1 -17  -6   49.78   11.10
  -1  17  -6   84.33    9.67
   1  17   6   69.59   11.42
  -1 -17  -6   74.63    8.66
  -1  17  -6   81.39    9.90
   1 -17   6   83.49    9.91
   1  17   6   78.03    9.41
   1  17   6   83.71   13.75
  -1  17  -6   71.00   13.54
  -1 -17  -6   74.83    9.60
   1 -17   6   85.72   14.52
  -1 -17  -7  113.43   17.03
   1  17   7  154.53   18.14
  -1  17  -7  132.36   13.49
  -1 -17  -7  153.46   19.25
  -1 -17  -7  128.43   12.59
   1 -17   7  132.20   13.91
   1  17   7  134.32   13.16
   1  17   7  144.57   18.80
  -1  17  -7  110.54   17.07
   1 -17   7  136.60   18.66
  -1 -17  -8   84.19   15.77
  -1 -17  -8   88.47   15.48
  -1 -17  -8   82.71   10.90
  -1  17  -8   91.44   12.57
   1  17   8   84.89   11.65
   1 -17   8   98.95   13.42
   1  17   8   83.24   13.93
  -1  17  -8   75.88   15.25
   1 -17   8  101.92   17.28
  -1 -17  -9   29.64    9.73
  -1 -17  -9   34.84   11.78
  -1  17  -9   31.00    8.76
  -1 -17  -9   36.43    8.08
   1 -17   9   29.85    8.61
   1  17   9   32.04    8.27
   1  17   9   36.70   10.73
  -1  17  -9   21.92    8.19
   1 -17   9   38.11   11.65
  -1 -17 -10    7.70    6.58
  -1 -17 -10    8.38    9.37
  -1  17 -10    6.34    4.75
   1  17  10    1.11    5.90
   1 -17  10    9.28    8.84
   1 -17  10   -3.09    5.14
  -1  17 -10    1.28    7.04
  -1  17 -11  105.41   19.09
   1  17  11   80.36   14.96
   1  18 -11   29.92   11.15
  -1  18  11   20.70    8.92
   1 -18 -10  104.19   16.31
  -1  18  10  100.48   15.71
   1 -18 -10  101.21   19.09
   1  18 -10   83.56   15.37
  -1 -18  10  112.60   18.54
   1 -18  -9    3.26    6.77
   1 -18  -9    0.01    7.51
  -1  18   9    9.51    8.14
  -1  18   9   18.65    8.13
   1  18  -9   -4.13    7.92
  -1 -18   9    4.83    8.53
   1 -18  -8   66.01   13.75
  -1 -18   8   60.78   10.24
  -1  18   8   46.43   11.03
   1 -18  -8   58.41   13.67
  -1  18   8   61.25   12.03
   1  18  -8   55.49   12.42
  -1 -18   8   72.91   14.78
   1 -18  -7   -1.83    7.03
  -1 -18   7    2.79    4.13
  -1  18   7   -5.98    4.42
   1 -18  -7   -1.40    7.28
  -1  18   7   -9.38    6.90
  -1  18   7    2.22    6.24
   1  18  -7    0.14    7.21
   1 -18  -7    2.78    4.09
  -1 -18   7   -0.33    7.01
  -1 -18   6  310.25   18.21
  -1  18   6  297.64   17.00
  -1  18   6  279.27   22.20
   1 -18  -6  328.18   25.72
  -1  18   6  292.50   22.75
   1 -18  -6  274.60   20.86
   1  18  -6  300.50   25.76
  -1 -18   6  330.59   26.79
  -1 -18   5   12.99    4.15
  -1  18   5   14.10    4.16
  -1 -18   5    3.78    5.82
  -1  18   5   14.13    7.46
  -1  18   5   18.53    8.00
   1 -18  -5   18.05    7.51
   1  18  -5    0.39    7.62
   1 -18  -5    6.97    6.08
  -1  18   4   35.28    4.33
  -1 -18   4   37.06    4.62
  -1 -18   4   35.04    9.29
  -1  18   4   35.37    8.67
   1 -18  -4   42.77    5.85
   1 -18  -4   36.52    4.07
   1  18  -4   34.09    4.07
  -1  18   4   28.04    9.00
  -1  18   4   31.90    9.67
   1  18  -4   33.74    9.86
   1 -18  -4   39.17    9.18
   1 -18  -4   39.34    9.81
  -1 -18   3   27.38    7.80
   1  18  -3   37.22    3.02
  -1  18   3   30.32    7.06
   1 -18  -3   34.73    6.18
  -1  18   3   31.20    9.30
  -1  18   3   20.90    8.35
   1  18  -3   36.81   10.22
   1 -18  -3   29.73    7.93
   1 -18  -3   29.97    8.36
  -1  18   2   58.45    8.51
   1  18  -2   53.55    3.95
  -1 -18   2   53.53   11.02
  -1 -18   2   55.49    9.28
   1 -18  -2   51.58   10.84
  -1  18   2   42.54    9.81
  -1  18   2   56.29   11.57
   1  18  -2   51.01   10.94
   1 -18  -2   57.78   10.30
  -1 -18   2   62.02    9.51
  -1 -18   1   48.20    9.18
   1 -18  -1   44.36    8.78
  -1 -18   1   37.14    5.93
   1  18  -1   42.21    4.58
  -1  18   1   31.27    8.83
   1  18  -1   40.61   10.06
   1 -18  -1   44.66   10.31
  -1 -18   1   34.17    8.20
  -1 -18   1   41.84    7.59
  -1  18   1   32.72    6.10
   1 -18   0 1341.21   42.77
  -1 -18   0 1348.21   41.69
  -1 -18   0 1385.23   35.58
   1  18   0 1363.95   28.52
  -1  18   0 1383.92   48.90
   1  18   0 1328.11   48.15
  -1 -18   0 1427.53   38.66
   1 -18   0 1335.05   47.82
  -1 -18   0 1398.06   47.24
  -1  18   0 1292.92   32.19
   1 -18   1   20.84    6.70
  -1 -18  -1   21.29    7.93
   1 -18   1   15.88    6.78
  -1  18  -1   14.55    3.52
   1  18   1   17.80    4.54
  -1  18  -1   12.44    8.09
   1  18   1   23.26    9.09
  -1 -18  -1   16.35    6.55
   1 -18   1   16.79    6.43
   1 -18   2   13.62    6.15
   1 -18   2   21.58    9.09
  -1 -18  -2   14.77    6.27
  -1 -18  -2   10.75    5.41
  -1  18  -2    9.66    3.65
   1  18   2   12.07    4.20
   1  18   2    4.94    7.15
  -1  18  -2   11.60    7.96
   1  18   2   12.93    8.79
  -1 -18  -2    4.89    5.56
   1 -18   3   47.53    3.55
   1 -18   3   51.22   10.51
   1 -18   3   50.10   11.39
  -1  18  -3   50.84    5.93
   1  18   3   46.31    8.00
  -1 -18  -3   41.43    2.60
  -1 -18  -3   44.25    7.47
   1  18   3   47.95   11.13
   1  18   3   33.33   10.02
  -1  18  -3   37.58   10.80
  -1 -18  -3   47.52    8.22
  -1 -18  -3   45.50    8.76
  -1 -18  -3   37.66    3.00
   1  18   4  884.28   33.85
  -1 -18  -4  935.17   34.01
  -1 -18  -4  888.49   38.96
   1 -18   4  893.68   22.92
   1  18   4  891.98   39.62
  -1  18  -4  821.37   40.10
  -1 -18  -4  811.25   31.49
   1 -18   4  886.17   39.38
  -1 -18  -5   80.07   13.00
  -1 -18  -5   80.21   13.14
   1  18   5   78.24   11.39
  -1  18  -5   84.19    8.51
  -1 -18  -5   82.37    9.15
   1  18   5   78.28    8.13
   1 -18   5   76.34    8.18
   1  18   5   86.52   13.87
  -1 -18  -5   70.81    9.23
  -1  18  -5   67.46   12.26
   1 -18   5   82.39   13.43
  -1 -18  -6   25.85    8.69
  -1 -18  -6   26.65   10.17
   1  18   6   17.92    7.14
  -1  18  -6   37.29    6.80
   1  18   6   28.99    5.71
   1 -18   6   29.50    6.36
   1  18   6   38.47   10.12
  -1  18  -6   32.45   10.08
  -1 -18  -6   31.43    6.86
   1 -18   6   22.22    8.72
  -1 -18  -7    0.28    7.51
   1  18   7   -0.54    6.32
  -1 -18  -7    5.64    6.90
  -1  18  -7    8.62    4.80
  -1 -18  -7   12.19    4.90
   1  18   7    4.09    3.74
   1 -18   7    3.49    4.38
   1  18   7   15.08    7.92
  -1  18  -7    8.38    8.58
   1 -18   7    2.48    6.59
  -1 -18  -8   -2.70    7.81
  -1 -18  -8    7.78    7.78
  -1  18  -8    4.23    4.18
   1  18   8    4.96    7.40
   1 -18   8   15.82   10.70
  -1  18  -8    5.67    8.57
   1 -18   8   -4.07    4.94
  -1 -18  -9    1.81    6.18
   1  18   9    5.38    7.21
  -1 -18  -9   -2.68    7.26
  -1  18  -9   -6.36    7.70
   1 -18   9   11.18    9.72
  -1 -18 -10    4.10    7.03
   1  18  10    6.94    7.14
  -1 -18 -10    6.41    8.75
  -1  18 -10   -1.94    7.54
   1 -18  10   11.63    8.44
   1 -19 -10    1.71    6.31
   1 -19 -10    4.95    7.94
  -1  19  10   12.00    7.35
   1  19 -10    3.40    7.47
  -1 -19  10   -4.24    6.55
   1 -19  -9  412.44   31.31
  -1  19   9  356.20   27.00
   1 -19  -9  333.32   32.21
  -1  19   9  343.57   28.03
   1  19  -9  331.52   29.54
  -1 -19   9  382.19   32.22
   1 -19  -8   13.02    7.53
  -1  19   8   15.37    7.09
  -1  19   8   19.72    8.93
   1 -19  -8   14.01    8.31
   1  19  -8   17.97    9.48
  -1 -19   8    9.82    8.14
   1 -19  -7   15.18    8.45
  -1  19   7   15.53    7.80
   1 -19  -7    5.11    8.09
  -1  19   7   11.92    7.15
   1  19  -7   17.24    9.14
   1 -19  -7   14.37    6.01
  -1 -19   7   15.27    8.39
   1 -19  -6  182.71   19.66
  -1  19   6  144.63   16.28
  -1  19   6  156.67   17.23
   1 -19  -6  140.79   15.04
   1  19  -6  155.39   19.10
  -1 -19   6  150.87   19.07
   1 -19  -5  200.10   19.64
  -1  19   5  174.00   16.85
  -1  19   5  180.96   18.93
   1 -19  -5  170.83   16.46
   1  19  -5  183.70   19.65
  -1 -19   5  185.35   19.82
   1 -19  -4  182.39   18.33
  -1  19   4  169.99   15.96
   1 -19  -4  173.97   11.66
  -1  19   4  168.24   17.98
  -1  19   4  149.96   17.29
   1  19  -4  168.94   19.61
   1 -19  -4  155.06   16.58
  -1 -19   4  179.44   18.02
  -1  19   3   55.26    9.13
  -1 -19   3   50.99   10.31
  -1 -19   3   48.33   10.47
   1 -19  -3   63.36    7.99
  -1  19   3   51.13   11.05
  -1  19   3   53.76   11.08
   1 -19  -3   56.56   10.61
   1  19  -3   53.97   11.90
   1 -19  -3   52.80   10.18
   1 -19  -2   37.43    8.75
  -1 -19   2   44.64    8.28
  -1  19   2   45.39    7.76
   1  19  -2   49.91    3.61
  -1  19   2   36.40    8.43
  -1  19   2   36.88    9.96
   1  19  -2   43.94   11.00
  -1 -19   2   54.94   10.84
   1 -19  -2   50.44   10.85
  -1 -19   2   48.94    8.62
   1 -19  -1  203.47   17.39
  -1 -19   1  193.73   16.72
   1  19  -1  193.89    9.18
   1  19  -1  186.31   19.11
   1 -19  -1  195.94   19.05
  -1  19   1  171.60   18.12
  -1 -19   1  207.44   18.65
  -1 -19   1  200.26   16.03
  -1  19   1  185.32   13.45
   1 -19   0  145.04   15.22
  -1 -19   0  153.44   15.45
  -1  19   0  148.35   11.14
   1  19   0  147.16    9.84
   1  19   0  146.97   17.61
  -1  19   0  142.08   17.60
   1 -19   0  139.11   16.14
  -1 -19   0  147.97   12.74
  -1 -19   0  147.76   16.07
  -1 -19  -1  174.01   16.07
   1 -19   1  173.59   15.86
  -1  19  -1  173.35   11.44
   1  19   1  179.75   12.01
   1  19   1  160.79   18.29
  -1  19  -1  162.19   17.69
  -1 -19  -1  192.91   18.37
   1 -19   1  188.86   16.16
   1 -19   1  187.12   18.31
   1 -19   2   35.17    8.14
  -1 -19  -2   33.01    7.95
   1 -19   2   31.40    8.67
  -1 -19  -2   41.32    7.60
   1  19   2   32.98    6.52
  -1  19  -2   31.83    4.81
   1  19   2   22.47    7.26
  -1  19  -2   26.24    8.44
   1  19   2   26.67    8.32
  -1 -19  -2   34.67    8.86
   1  19   3  527.39   24.42
  -1  19  -3  499.39   17.38
  -1 -19  -3  522.61   28.93
   1  19   3  477.62   29.64
   1  19   3  471.20   30.23
  -1  19  -3  477.82   30.72
  -1 -19  -3  464.14   25.86
  -1 -19  -3  482.89   25.08
   1 -19   3  536.48   29.56
   1 -19   3  481.77   30.10
   1  19   4  119.58   12.90
  -1  19  -4  120.31    8.82
   1  19   4  108.90   15.65
   1 -19   4  106.99   15.83
   1 -19   4  121.01   15.68
  -1  19  -4  105.52   15.67
  -1 -19  -4  102.18   11.79
  -1 -19  -4  107.32   14.55
  -1 -19  -4  131.49   13.19
  -1 -19  -5   23.68    8.52
   1  19   5   25.70    7.66
  -1 -19  -5   32.05    9.25
   1  19   5   34.95   10.69
  -1  19  -5   21.93    9.40
  -1 -19  -5   23.95    6.21
   1 -19   5   38.53   10.41
  -1 -19  -6  130.37   16.66
   1  19   6  112.62   14.33
  -1 -19  -6  109.86   15.60
   1  19   6  117.24   15.29
  -1  19  -6  127.35   18.21
   1 -19   6  122.58   17.15
  -1 -19  -7  154.92   18.94
   1  19   7  156.11   17.97
   1  19   7  147.00   16.92
  -1 -19  -7  129.73   18.23
  -1  19  -7  138.61   19.35
   1 -19   7  167.53   20.76
  -1 -19  -8   42.66   10.95
  -1 -19  -8   55.40   14.02
   1  19   8   49.20   11.68
  -1  19  -8   52.25   13.34
   1 -19   8   46.65   11.99
  -1 -19  -9  259.59   25.36
   1  19   9  223.41   22.58
  -1 -19  -9  233.66   25.98
  -1  19  -9  187.41   23.39
   1 -19   9  257.41   26.56
  -1 -19 -10   28.55    9.91
   1  19  10   27.84    8.80
  -1 -19 -10   28.31   10.73
  -1  19 -10   25.13   11.27
   1 -19  10   44.84   13.19
   1  20 -10    0.97    6.88
  -1  20  10   12.19    6.85
   1 -20 -10   -3.69    7.75
   1 -20  -9   15.87    8.56
  -1  20   9   14.57    8.13
  -1  20   9    8.22    7.66
   1 -20  -9    1.72    6.70
   1  20  -9   20.00    9.77
  -1 -20   9   19.78   10.45
   1 -20  -8   93.92   15.60
  -1  20   8   84.46   13.52
  -1  20   8   72.20   13.11
   1 -20  -8   80.38   15.86
   1  20  -8   95.72   16.21
  -1 -20   8   98.07   16.93
   1 -20  -7   62.45   12.70
  -1  20   7   54.86   11.37
  -1  20   7   44.07   10.38
   1 -20  -7   40.12   10.44
   1  20  -7   39.44   11.96
  -1 -20   7   48.58   12.35
   1 -20  -6   75.03   13.66
  -1  20   6   69.37   12.13
  -1  20   6   61.83   11.44
   1 -20  -6   56.71    9.61
   1  20  -6   65.08   12.68
  -1 -20   6   74.57   14.19
  -1  20   5   76.85   12.05
  -1  20   5   73.50   12.86
  -1 -20   5   69.59   13.03
   1  20  -5   65.31   13.35
   1 -20  -5   67.08   10.96
   1 -20  -5   72.57   13.38
   1 -20  -4  272.87   22.48
  -1  20   4  245.81   21.78
  -1  20   4  231.64   21.28
  -1  20   4  240.60   18.49
   1 -20  -4  238.97   20.44
   1  20  -4  257.38   23.27
  -1 -20   4  266.42   22.05
   1 -20  -3  441.53   27.00
  -1  20   3  464.18   24.05
  -1  20   3  424.29   28.46
  -1  20   3  449.27   29.85
   1  20  -3  452.36   29.61
   1 -20  -3  408.18   26.88
  -1 -20   3  456.42   27.18
  -1 -20   3  409.70   27.30
   1 -20  -3  475.47   21.66
  -1  20   2  410.08   21.30
  -1 -20   2  396.06   26.42
  -1 -20   2  424.23   24.51
  -1  20   2  369.78   26.82
   1  20  -2  390.54   28.09
   1 -20  -2  407.73   27.90
   1 -20  -2  401.27   25.22
  -1 -20   2  422.59   24.39
  -1 -20   1   -1.53    4.70
   1 -20  -1    4.13    6.43
  -1 -20   1   -8.07    5.75
   1  20  -1   -1.79    7.43
  -1  20   1    9.10    8.36
  -1 -20   1    4.21    4.93
   1 -20  -1   -3.56    5.79
  -1  20   1    2.36    3.18
   1  20  -1    6.66    2.59
  -1 -20   0   55.56    9.72
   1 -20   0   74.20   11.84
   1  20   0   60.72    6.40
   1  20   0   75.87   14.60
  -1  20   0   58.85   12.63
  -1 -20   0   51.98    9.93
   1 -20   0   59.12   12.04
  -1  20   0   53.68    7.10
  -1 -20  -1  128.22   13.66
   1 -20   1  133.53   14.53
  -1  20  -1  137.89   10.04
   1  20   1  142.07   10.71
  -1 -20  -1  143.97   15.98
  -1  20  -1  134.51   17.03
   1  20   1  127.42   16.25
   1 -20   1  129.41   15.39
  -1 -20  -2  151.39   15.87
   1  20   2  161.57   12.60
  -1  20  -2  154.39    9.92
   1  20   2  155.43   18.26
   1  20   2  128.80   16.79
  -1 -20  -2  164.25   16.46
  -1  20  -2  144.81   18.03
  -1 -20  -2  171.06   14.76
   1 -20   2  165.69   17.70
   1 -20   2  155.20   15.34
  -1 -20  -3  209.77   18.97
   1  20   3  237.05   16.77
   1  20   3  198.57   19.77
   1  20   3  224.42   21.74
  -1 -20  -3  215.89   17.68
  -1  20  -3  219.32   22.38
  -1 -20  -3  233.42   17.37
   1 -20   3  226.92   21.33
   1 -20   3  231.77   19.66
  -1 -20  -4    3.46    5.61
  -1 -20  -4   10.08    4.97
   1  20   4   15.94    7.82
  -1 -20  -4   14.03    6.46
   1  20   4   11.51    5.53
  -1 -20  -4    4.26    3.28
  -1  20  -4   -0.09    8.61
   1 -20   4   17.55    8.29
   1 -20   4   11.15    7.74
  -1 -20  -5   40.51   10.25
   1  20   5   38.92   10.38
  -1 -20  -5   35.81    9.55
   1  20   5   39.71    9.15
  -1 -20  -5   39.25    7.33
  -1  20  -5   41.39   11.91
   1 -20   5   34.25   10.01
  -1 -20  -6   10.35    7.58
   1  20   6    7.61    6.76
  -1 -20  -6    2.98    6.13
   1  20   6    6.04    6.08
  -1  20  -6    7.67    8.38
   1 -20   6   11.95    9.49
  -1 -20  -7  154.51   19.13
   1  20   7  142.82   17.50
   1  20   7  135.54   16.34
  -1 -20  -7  139.16   18.88
  -1  20  -7  133.38   18.81
   1 -20   7  179.87   21.45
  -1 -20  -8   70.64   13.98
   1  20   8   49.36   11.49
  -1 -20  -8   47.99   12.05
  -1  20  -8   44.67   12.63
   1 -20   8   52.73   13.45
  -1 -20  -9   15.17    8.24
   1  20   9   17.52    8.16
  -1 -20  -9   25.25   11.12
  -1  20  -9   19.75    9.83
   1 -20   9   13.02    9.70
   1  20  10   29.53    9.67
  -1 -20 -10   18.01   10.08
  -1  21  10   14.26    7.06
   1 -21  -9    9.47    7.68
  -1  21   9   15.84    7.75
   1 -21  -9    3.46    8.39
   1  21  -9  -10.85    8.99
  -1 -21   9    7.59    9.23
   1 -21  -8   37.87   11.03
  -1  21   8   31.66    9.74
   1 -21  -8   32.23   10.78
  -1  21   8   19.08    8.16
   1  21  -8   10.94    8.42
  -1 -21   8   27.49   10.19
   1 -21  -7  260.10   23.96
  -1  21   7  219.44   20.83
  -1  21   7  211.04   20.46
   1 -21  -7  204.62   23.23
   1  21  -7  211.87   22.38
  -1 -21   7  224.60   23.16
   1 -21  -6    0.55    6.65
  -1  21   6    8.11    6.65
   1 -21  -6    1.82    6.38
  -1  21   6    2.65    6.11
   1  21  -6   -8.02    9.18
   1 -21  -6    0.67    4.22
  -1 -21   6    2.29    6.64
  -1  21   5   28.62    8.56
  -1  21   5   32.33   10.05
  -1 -21   5   10.17    7.50
   1 -21  -5   11.45    5.88
   1  21  -5   20.14   10.19
   1 -21  -5   19.91    8.37
   1 -21  -4  208.28   19.95
  -1  21   4  200.86   17.11
  -1  21   4  191.50   19.70
  -1  21   4  181.18   19.17
   1  21  -4  194.65   21.30
   1 -21  -4  180.77   17.87
  -1 -21   4  202.21   20.09
  -1 -21   4  192.73   19.69
  -1 -21   3   18.31    7.82
  -1 -21   3   22.13    7.24
  -1  21   3   16.42    6.31
   1 -21  -3   17.49    4.91
  -1  21   3   22.99    8.90
  -1  21   3    1.22    7.80
   1  21  -3    7.97    7.94
   1 -21  -3   21.50    7.30
   1 -21  -3    9.29    6.47
  -1  21   2    9.52    4.55
  -1 -21   2    8.17    6.63
  -1 -21   2    1.41    4.78
   1 -21  -2    2.60    5.03
  -1  21   2    2.79    7.05
   1  21  -2    7.07    7.11
   1 -21  -2   -1.30    6.35
  -1 -21   2    3.09    4.14
  -1  21   1  140.94   12.03
  -1 -21   1  158.79   16.83
  -1 -21   1  142.16   13.85
  -1  21   1  150.69   18.71
   1 -21  -1  152.63   17.81
   1  21  -1  144.60   18.01
  -1 -21   1  148.19   15.14
   1 -21  -1  133.76   15.29
  -1 -21   0   24.24    8.09
   1 -21   0   43.66   11.02
  -1  21   0   30.48   10.40
   1  21   0   32.53   10.65
  -1 -21   0   28.01    7.81
   1 -21   0   31.68    8.54
  -1  21   0   28.58    5.72
   1  21   0   28.95    4.67
  -1 -21  -1  103.01   13.18
   1 -21   1  104.51   13.20
  -1  21  -1  108.40    9.24
   1  21   1  112.61    9.64
   1  21   1  119.45   17.05
  -1  21  -1  111.09   16.43
  -1 -21  -1  135.50   15.63
   1 -21   1  111.08   14.63
  -1 -21  -2   13.47    6.54
   1  21   2   19.26    5.06
   1  21   2   -2.45    9.98
   1  21   2   21.07    9.14
  -1  21  -2   15.85    8.64
  -1 -21  -2   20.15    6.81
   1 -21   2   21.29    7.00
  -1 -21  -2   22.79    6.53
   1 -21   2   26.19    8.49
  -1 -21  -3   47.93   10.95
  -1 -21  -3   28.65    6.98
   1  21   3   36.93    7.28
   1  21   3   33.88   10.26
   1  21   3   32.24   10.65
  -1  21  -3   30.80   11.14
  -1 -21  -3   33.48    7.79
   1 -21   3   25.06    7.91
   1 -21   3   35.83   10.39
  -1 -21  -4  119.41   15.21
  -1 -21  -4  122.28   14.96
   1  21   4  117.55   13.09
   1  21   4  117.30   15.71
  -1 -21  -4  105.77   12.14
  -1  21  -4  102.69   15.67
   1 -21   4   98.57   14.91
   1 -21   4  123.98   15.40
  -1 -21  -5  151.77   17.78
   1  21   5  174.72   19.36
  -1 -21  -5  161.00   18.25
   1  21   5  156.68   15.75
  -1  21  -5  151.32   19.73
   1 -21   5  182.69   19.81
   1 -21   5  156.09   18.63
  -1 -21  -6   16.45    8.21
   1  21   6    7.71    5.07
  -1 -21  -6   13.36    6.88
   1  21   6   17.19    8.29
  -1  21  -6    4.80    7.31
   1 -21   6   23.45    9.32
  -1 -21  -7  207.50   21.94
   1  21   7  208.61   21.03
  -1 -21  -7  191.68   21.87
  -1  21  -7  203.52   23.36
   1 -21   7  204.10   22.40
  -1 -21  -8  101.91   16.82
   1  21   8   98.76   15.21
  -1 -21  -8  101.62   16.67
  -1  21  -8   86.35   15.93
   1 -21   8  122.92   18.51
  -1 -21  -9   15.38    7.92
   1  21   9   26.23    9.02
  -1 -21  -9   23.10    9.74
  -1  21  -9   14.15    9.39
   1 -21   9   19.79    8.66
   1  22  -9   -7.87    8.02
  -1  22   9   17.68    8.06
   1 -22  -9    9.99    7.71
   1 -22  -8    6.02    7.45
  -1  22   8    2.10    5.77
   1 -22  -8   -1.00    6.97
  -1  22   8    5.33    6.47
   1  22  -8  -23.18   10.69
  -1 -22   8    2.38    7.24
   1 -22  -7    0.05    5.67
  -1  22   7    5.83    7.60
   1 -22  -7   -3.21    8.89
  -1  22   7    4.80    6.45
   1  22  -7  -21.38   10.84
  -1 -22   7    2.19    5.86
   1 -22  -6   40.42   10.31
  -1  22   6   36.47    9.68
   1 -22  -6   17.67    7.67
  -1  22   6   29.99    8.88
   1  22  -6   20.82    8.48
  -1 -22   6   43.56   11.21
   1 -22  -5  659.70   35.97
  -1  22   5  550.07   29.87
  -1  22   5  540.95   32.30
   1  22  -5  565.14   35.83
   1 -22  -5  530.69   29.30
  -1 -22   5  601.72   35.26
  -1 -22   5  537.21   33.83
  -1  22   4   50.83    9.66
  -1 -22   4   46.35   10.83
  -1 -22   4   55.90   11.40
  -1  22   4   28.88    9.30
  -1  22   4   58.32   12.14
   1  22  -4   44.00   11.40
   1 -22  -4   50.54    9.62
   1 -22  -4   58.15   11.66
  -1  22   3   26.17    7.35
  -1 -22   3   20.81    8.13
  -1 -22   3   16.74    6.94
  -1  22   3   20.36    9.65
  -1  22   3    4.90    6.82
   1 -22  -3   19.84    7.21
   1  22  -3   21.25   10.47
   1 -22  -3   11.98    6.49
  -1  22   2   21.52    5.76
  -1 -22   2   19.59    7.76
   1 -22  -2   12.95    4.89
  -1 -22   2   21.30    6.76
   1 -22  -2   24.81    5.71
   1  22  -2   20.81    8.59
  -1  22   2   23.39    8.66
   1 -22  -2   21.49    7.70
   1 -22  -1  684.51   33.15
  -1 -22   1  692.45   32.50
  -1  22   1  662.66   25.84
  -1  22   1  670.50   36.92
   1  22  -1  659.79   36.96
   1 -22  -1  688.96   36.10
  -1 -22   1  692.48   34.71
  -1 -22   1  697.74   30.16
  -1  22   0  266.18   14.76
   1  22   0  286.36   24.65
  -1  22   0  293.22   25.01
   1 -22   0  301.98   21.93
  -1 -22   0  282.27   20.81
  -1 -22   0  303.55   23.25
   1 -22   0  290.36   24.06
   1  22   1   39.48   11.39
  -1  22  -1   39.26   11.36
   1 -22   1   41.89    9.31
  -1 -22  -1   42.39    9.65
   1 -22   1   47.14   10.57
  -1 -22  -1   60.14   11.21
  -1 -22  -2   13.78    5.94
   1  22   2   18.62    5.13
  -1  22  -2   -3.96    9.41
   1  22   2   10.57    7.91
   1 -22   2   17.98    7.80
  -1 -22  -2   12.08    5.24
  -1 -22  -2   19.19    5.98
  -1 -22  -3   28.18    9.45
  -1 -22  -3   20.49    6.37
   1  22   3   23.01    9.81
   1  22   3   15.05    8.45
  -1 -22  -3   22.62    6.99
   1  22   3   25.77    6.76
  -1  22  -3   21.06    9.79
  -1 -22  -3   17.27    5.61
   1 -22   3   23.94    7.86
   1 -22   3   22.40    8.90
  -1 -22  -4  109.28   14.93
   1  22   4   99.34   11.95
  -1 -22  -4   97.16   13.57
   1  22   4   84.97   14.65
  -1 -22  -4   80.74   10.54
  -1  22  -4   76.69   14.80
   1 -22   4   94.87   14.15
   1 -22   4   88.59   14.38
  -1 -22  -5  224.46   21.41
   1  22   5  207.91   20.95
  -1 -22  -5  192.86   19.45
   1  22   5  186.61   16.99
  -1  22  -5  195.30   21.48
   1 -22   5  215.69   21.47
   1 -22   5  197.59   21.38
  -1 -22  -6   -6.40    7.66
   1  22   6    5.39    6.92
   1  22   6   -2.22    5.63
  -1 -22  -6    2.06    6.15
  -1  22  -6   -2.84    8.74
   1 -22   6    9.03    7.40
   1 -22   6    5.58    6.63
  -1 -22  -7  115.74   17.22
   1  22   7  103.12   15.45
  -1 -22  -7   97.85   15.96
  -1  22  -7   94.17   17.18
   1 -22   7  102.80   16.79
   1 -22   7   61.11   12.86
  -1 -22  -8   20.42    9.36
   1  22   8   15.95    8.61
  -1 -22  -8    9.38    7.77
  -1  22  -8   27.39   11.31
   1 -22   8   16.65    9.58
   1  22   9   80.32   14.15
  -1 -22  -9   99.45   17.48
  -1  23   9  196.68   21.19
   1 -23  -9  201.49   24.33
   1 -23  -8  117.03   16.94
  -1  23   8  102.09   15.02
   1 -23  -8   81.70   15.64
  -1  23   8   98.18   15.00
   1  23  -8   68.00   14.58
  -1 -23   8  109.44   18.07
   1 -23  -7   38.08   10.76
  -1  23   7   16.50    7.43
   1 -23  -7   29.90    9.61
  -1  23   7   16.52    7.18
   1  23  -7   33.49   11.30
  -1 -23   7   24.31    9.71
   1 -23  -6   11.96    8.25
  -1  23   6   17.32    7.88
  -1  23   6   16.02    6.95
   1 -23  -6    0.40    6.63
   1  23  -6   -0.39    8.56
  -1 -23   6    1.94    7.05
  -1 -23   6   12.16    7.78
   1 -23  -5  118.52   16.75
  -1  23   5  114.51   15.95
  -1  23   5  114.99   14.12
   1  23  -5   90.09   15.71
  -1 -23   5  116.64   16.48
  -1 -23   5  105.35   15.90
   1 -23  -4  134.08   16.61
  -1  23   4  118.46   13.12
  -1  23   4   99.52   15.23
  -1  23   4  131.31   17.06
   1 -23  -4  120.02   14.73
   1  23  -4  119.14   17.69
  -1 -23   4  124.66   16.66
  -1 -23   4  132.36   15.99
  -1  23   3   21.13    6.26
  -1 -23   3    7.81    5.91
  -1 -23   3    2.02    4.57
  -1  23   3   26.31    9.49
   1  23  -3   16.32   10.04
   1 -23  -3    8.95    6.02
   1 -23  -3   11.25    7.28
  -1  23   2   -0.54    4.01
   1 -23  -2    8.29    4.54
  -1 -23   2    1.24    4.10
  -1 -23   2    5.83    5.96
  -1  23   2    1.82    7.20
   1  23  -2    2.35    7.23
   1 -23  -2   -4.54    6.51
   1 -23  -2   -6.20    6.84
  -1  23   1  157.50   19.55
  -1 -23   1  154.33   17.19
  -1 -23   1  170.78   16.65
   1 -23  -1  168.30   17.47
   1 -23  -1  159.46   18.24
   1  23  -1  160.40   19.23
   1 -23   0   13.32    7.58
  -1 -23   0   17.98    8.24
  -1 -23   0    5.20    5.32
   1 -23   0    6.95    5.05
  -1  23   0   -2.00    7.29
   1  23   0   21.55   10.61
   1 -23   1   65.21   11.51
  -1 -23  -1   84.29   12.74
   1  23   1   65.84   13.16
  -1  23  -1   70.68   13.86
   1 -23   1   81.83   12.41
  -1 -23  -1   82.17   12.23
   1  23   2   21.94    8.43
  -1 -23  -2   18.87    5.92
   1 -23   2   12.74    5.92
  -1 -23  -2   13.74    5.43
  -1  23  -2    9.40    7.44
  -1 -23  -2   13.21    6.69
  -1 -23  -3  285.61   23.08
   1  23   3  283.67   24.99
   1  23   3  274.50   25.27
   1  23   3  299.90   18.47
  -1 -23  -3  303.14   21.55
  -1  23  -3  301.08   26.43
  -1 -23  -3  263.38   19.81
   1 -23   3  298.90   24.49
   1 -23   3  294.16   22.57
  -1 -23  -4  136.16   16.77
   1  23   4  125.62   16.78
   1  23   4  132.22   13.62
  -1 -23  -4  133.49   15.50
  -1  23  -4  135.40   18.48
   1 -23   4  147.13   16.82
   1 -23   4  153.76   18.49
  -1 -23  -5    3.87    6.48
   1  23   5    3.68    5.94
   1  23   5   -1.22    5.02
  -1 -23  -5    7.91    6.21
  -1  23  -5    4.76    7.41
   1 -23   5   -2.86    6.31
   1 -23   5    0.92    5.81
  -1 -23  -6   57.13   11.71
   1  23   6   58.97   12.21
  -1 -23  -6   54.38   10.88
  -1  23  -6   59.55   13.20
   1 -23   6   66.34   13.05
   1 -23   6   65.26   13.02
  -1 -23  -7   16.10    9.23
  -1 -23  -7   -1.31    6.10
   1  23   7   -2.76    6.05
  -1  23  -7  -17.96   10.43
   1 -23   7    2.80    6.45
   1 -23   7   -2.43    6.81
  -1 -23  -8  142.26   19.19
   1  23   8  105.25   15.63
  -1 -23  -8  119.20   18.12
   1 -23   8   99.56   16.82
   1 -23   8  130.84   18.94
  -1  23  -8   73.06   14.77
  -1 -23  -9   76.49   15.62
  -1  24   8    6.03    6.24
   1 -24  -8   -0.73    6.07
  -1  24   8   12.48    7.06
   1  24  -8   -5.07    6.97
  -1 -24   8   11.84    8.37
   1 -24  -7   84.07   14.58
  -1  24   7   64.31   12.29
  -1  24   7   68.00   11.75
   1 -24  -7   59.88   12.37
   1  24  -7   60.68   13.54
  -1 -24   7   71.42   14.28
  -1 -24   7   82.09   15.55
   1 -24  -6    6.83    7.80
  -1  24   6    4.33    6.13
   1 -24  -6   -9.95    8.38
  -1  24   6    0.36    5.02
   1  24  -6    0.88    7.96
  -1 -24   6    2.73    6.38
  -1 -24   6  -12.86    9.10
   1 -24  -5    3.30    7.35
  -1  24   5   -1.63    6.01
  -1  24   5   -6.84    6.31
   1 -24  -5   -3.78    6.77
   1  24  -5   -0.22    7.73
  -1 -24   5    6.46    7.06
  -1 -24   5    1.50    6.32
   1 -24  -4   -1.64    5.32
  -1  24   4   -4.37    8.20
  -1  24   4   -4.18    8.50
  -1  24   4    3.96    4.65
   1  24  -4    5.76    8.03
   1 -24  -4   -1.15    3.86
  -1 -24   4    2.71    4.77
  -1 -24   4    1.46    5.70
   1 -24  -3  326.24   24.50
  -1  24   3  293.34   25.51
   1  24  -3  314.11   27.08
   1 -24  -3  290.10   22.60
  -1 -24   3  315.74   22.93
  -1 -24   3  306.69   24.43
  -1  24   3  304.78   19.78
  -1 -24   2    5.29    5.77
  -1 -24   2    7.48    4.73
   1 -24  -2    4.83    5.19
   1  24  -2   -2.60    7.95
  -1  24   2   -7.41    8.20
   1 -24  -2    5.02    4.83
  -1 -24   1   34.17    9.38
   1 -24  -1   35.64   10.03
  -1 -24   1   35.89    8.73
   1 -24  -1   41.84   10.18
  -1  24   1   33.75   11.75
   1  24  -1   40.58   12.27
   1 -24   0   96.17   14.30
  -1 -24   0  115.14   14.85
   1  24   0   95.92   15.62
  -1  24   0   94.23   14.92
  -1 -24   0   95.25   13.13
   1 -24   0   87.95   12.70
   1  24   1  155.21   19.21
   1 -24   1  156.11   18.05
  -1 -24  -1  177.83   18.21
  -1  24  -1  153.94   19.12
  -1 -24  -1  152.40   16.27
   1 -24   1  147.08   16.38
   1  24   2   19.06    8.36
  -1 -24  -2   20.61    5.75
   1 -24   2   19.72    7.58
  -1  24  -2   14.74    9.09
  -1 -24  -2   18.07    6.30
  -1 -24  -2   19.43    7.59
  -1 -24  -3  379.84   26.90
   1  24   3  370.60   28.50
  -1 -24  -3  399.67   24.16
  -1  24  -3  371.97   29.65
   1 -24   3  403.32   28.77
  -1 -24  -4   49.73   10.78
   1  24   4   46.64   11.37
  -1 -24  -4   41.28    8.88
  -1  24  -4   32.49   10.75
   1 -24   4   41.38   10.23
   1 -24   4   43.68    9.88
  -1 -24  -5    7.85    7.21
   1  24   5    5.88    5.98
  -1 -24  -5    1.50    4.70
  -1  24  -5  -17.20   10.06
   1 -24   5   -2.44    5.44
   1 -24   5    8.39    7.49
  -1 -24  -6    4.86    5.45
   1  24   6    4.01    6.87
  -1 -24  -6   -1.22    6.26
  -1  24  -6   -4.68    9.13
   1 -24   6   -2.31    5.94
   1 -24   6    6.53    7.41
  -1 -24  -7  153.34   19.75
   1  24   7  147.11   18.64
  -1 -24  -7  127.83   17.92
  -1  24  -7  140.41   20.25
   1 -24   7  154.42   19.87
   1 -24   7  124.12   18.67
   1  24   8    8.74    6.73
  -1 -24  -8   13.90    8.12
  -1  25   8   93.52   14.81
   1 -25  -8   94.91   16.92
   1 -25  -7   63.34   12.97
  -1  25   7   59.26   12.25
  -1  25   7   61.17   11.56
   1 -25  -7   56.07   12.16
   1  25  -7   55.53   13.03
  -1 -25   7   56.57   12.74
  -1 -25   7   46.13   11.50
   1 -25  -6   81.90   14.07
  -1  25   6   57.41   12.06
   1 -25  -6   65.22   12.35
   1  25  -6   69.46   14.61
  -1 -25   6   85.84   15.15
  -1 -25   6   76.28   14.06
   1 -25  -5   15.25    8.59
  -1  25   5    6.86    6.99
   1 -25  -5    7.09    5.18
   1  25  -5   10.11    9.16
  -1 -25   5   18.70    7.99
  -1 -25   5    7.73    6.48
  -1  25   4   -8.87    8.11
  -1 -25   4    0.85    5.12
  -1 -25   4   -5.18    6.35
   1  25  -4    7.81    8.23
   1 -25  -4   -4.57    5.59
  -1  25   3   -2.59    7.56
  -1 -25   3   11.82    6.81
  -1 -25   3    2.42    5.27
   1 -25  -3    4.41    5.95
   1  25  -3    8.59    9.56
   1 -25  -3    6.48    5.84
  -1 -25   2   11.15    6.11
   1 -25  -2    7.04    6.23
   1  25  -2    3.21    6.83
   1 -25  -2    2.34    5.35
  -1  25   2    9.53    8.21
  -1 -25   1  101.66   14.25
  -1 -25   1  101.35   13.89
   1 -25  -1   99.24   13.81
   1 -25  -1   99.38   14.25
   1  25  -1  110.93   17.18
  -1  25   1   90.91   15.64
   1 -25   0   36.60    9.54
  -1 -25   0   43.93    9.94
  -1  25   0   30.77   10.67
   1  25   0   25.70    9.75
  -1 -25   0   40.53    9.48
   1 -25   0   28.81    8.36
   1  25   1  213.66   22.45
   1 -25   1  211.57   20.64
  -1  25  -1  202.96   22.82
  -1 -25  -1  196.28   18.81
  -1 -25  -1  192.34   18.35
   1  25   2    9.70    8.01
   1 -25   2   25.69    8.54
  -1  25  -2   16.27    8.95
  -1 -25  -2   16.55    6.04
  -1 -25  -2   20.34    7.75
   1  25   3   62.01   12.62
   1 -25   3   73.49   13.70
  -1  25  -3   59.46   13.73
  -1 -25  -3   61.54   11.62
   1  25   4   17.43    8.53
   1 -25   4   23.69    8.98
  -1  25  -4   24.04   10.08
  -1 -25  -4   24.18    8.28
   1  25   5   44.82   11.62
   1 -25   5   52.24   11.72
   1 -25   5   64.74   12.52
  -1  25  -5   48.98   12.72
  -1 -25  -5   65.25   12.74
  -1 -25  -6  102.20   15.49
   1  25   6   78.61   13.28
  -1 -25  -6   93.53   14.55
  -1  25  -6   68.73   14.29
   1 -25   6   96.13   15.94
   1 -25   6   98.36   15.65
  -1 -25  -7   15.55    7.83
   1  25   7   16.00    8.02
  -1 -25  -7    8.92    6.91
  -1  25  -7    8.56    8.87
   1 -25   7   10.58    7.47
   1 -25   7    9.50    6.96
  -1  26   7    0.84    5.86
   1 -26  -7    1.76    5.27
  -1 -26   7    8.46    6.76
  -1 -26   6    2.93    5.72
  -1 -26   6   -1.15    5.56
   1  26  -6   -2.33    7.31
   1 -26  -6   -1.23    5.91
  -1  26   6    2.65    5.92
  -1 -26   5  301.08   25.07
  -1 -26   5  271.45   24.76
   1  26  -5  269.13   26.48
   1 -26  -5  295.06   24.97
  -1  26   5  267.79   24.64
  -1 -26   4   10.22    6.87
  -1 -26   4    0.35    4.76
   1  26  -4   11.60    9.81
   1 -26  -4   -5.95    6.50
  -1  26   4   -9.19    8.67
  -1 -26   3    4.58    5.47
  -1 -26   3    6.15    6.10
   1  26  -3   13.82    9.90
   1 -26  -3    5.31    5.69
  -1  26   3    6.78    7.48
  -1 -26   2   56.75   10.86
   1  26  -2   65.25   13.66
  -1  26   2   60.02   13.07
   1 -26  -2   51.83   10.37
   1 -26  -2   41.00    9.59
  -1 -26   1  433.67   28.42
   1 -26  -1  401.67   28.33
   1 -26  -1  392.73   26.69
  -1 -26   1  412.26   26.35
  -1  26   1  429.33   31.08
   1  26  -1  418.60   31.15
   1 -26   0  195.71   19.74
  -1 -26   0  194.04   18.87
  -1 -26   0  199.54   18.79
   1 -26   0  187.73   18.55
   1  26   0  190.72   20.96
  -1  26   0  187.13   21.31
   1 -26   1   74.70   12.73
   1  26   1   84.63   15.40
  -1  26  -1   83.25   15.12
  -1 -26  -1   80.20   12.58
  -1 -26  -1   77.97   12.26
   1 -26   2   54.51   11.02
  -1  26  -2   69.81   14.98
  -1 -26  -2   51.14   10.42
   1  26   2   33.09    9.84
   1 -26   3   41.51   10.46
  -1  26  -3   51.57   13.50
  -1 -26  -3   48.11   10.63
   1  26   3   50.14   12.65
   1 -26   4   66.03   13.22
  -1  26  -4   79.61   14.83
  -1 -26  -4   58.33   11.66
   1 -26   5  199.43   21.70
  -1  26  -5  198.45   23.19
  -1 -26  -5  211.62   21.67
   1  26   5  166.19   19.97
   1 -26   6    4.05    6.30
   1 -26   6    1.36    5.98
  -1  26  -6  -11.74    9.93
  -1 -26  -6    1.72    5.95
   1  26   6    0.24    6.17
   1  26   7    1.85    5.25
  -1 -27   6   10.48    7.37
  -1 -27   6    5.11    6.32
  -1  27   6    4.99    5.91
  -1 -27   5   -3.46    4.59
  -1 -27   5    3.17    5.84
   1 -27  -5   -2.04    4.95
  -1 -27   4  176.94   18.58
  -1 -27   4  161.67   18.89
   1  27  -4  155.38   20.89
   1 -27  -4  175.24   18.92
  -1 -27   3    3.17    5.54
   1  27  -3   18.56    9.90
   1 -27  -3    4.99    6.02
  -1  27   3   12.57    8.95
  -1 -27   2   12.26    6.67
   1  27  -2   23.55   10.69
   1 -27  -2   12.92    6.14
   1 -27  -2   10.89    6.64
  -1  27   2   14.46    8.56
   1 -27  -1   18.02    6.57
  -1 -27   1   18.76    7.36
  -1 -27   1   21.66    7.38
   1 -27  -1   15.57    7.54
  -1  27   1   21.59    9.00
   1  27  -1   28.14   10.85
  -1 -27   0   14.85    7.07
   1 -27   0   18.98    8.09
   1 -27   0    2.53    4.84
  -1 -27   0   12.39    5.98
   1  27   0    9.43    9.00
  -1  27   0   11.91    9.00
   1 -27   1   53.66   11.57
  -1  27  -1   59.26   13.12
   1  27   1   71.22   14.50
  -1 -27  -1   73.64   12.47
   1 -27   2   13.11    7.37
  -1  27  -2    9.56    8.70
  -1 -27  -2   15.15    7.02
   1  27   2    4.47    6.88
   1 -27   3    7.61    6.49
  -1 -27  -3    4.01    5.77
   1  27   3    0.23    7.05
   1 -27   4  175.21   19.64
  -1  27  -4  164.08   21.16
  -1 -27  -4  162.80   18.29
   1 -27   5    7.45    6.82
  -1  27  -5    4.57    7.53
  -1 -27  -5    5.63    5.83
   1  27   5  -15.92    9.24
   1  27   6   10.97    7.50
  -1 -28   5    7.21    6.12
  -1 -28   5   12.44    7.29
  -1 -28   4   35.79   10.07
   1  28  -4   50.07   13.40
   1 -28  -4   41.94   10.38
  -1 -28   3  286.85   24.21
   1  28  -3  314.76   27.72
   1 -28  -3  297.42   24.73
  -1  28   3  265.12   24.89
  -1 -28   2   40.93    9.62
   1  28  -2   57.31   13.28
   1 -28  -2   55.80   11.32
  -1  28   2   50.41   12.10
   1 -28  -1   38.93    9.34
  -1 -28   1   56.21   10.97
   1 -28  -1   47.85   10.30
  -1  28   1   52.97   12.94
   1  28  -1   43.99   11.66
   1 -28   0    0.71    4.82
  -1  28   0   11.39    9.14
   1 -28   0   -1.51    5.50
  -1 -28   0   13.13    6.98
   1 -28   1  113.87   15.52
  -1  28  -1   87.01   15.34
   1  28   1  102.90   16.74
  -1 -28  -1   86.81   13.13
   1 -28   2   92.65   15.02
  -1  28  -2   85.90   15.26
  -1 -28  -2   87.23   13.32
   1  28   2   88.42   15.44
   1 -28   3   43.55   10.75
  -1  28  -3   38.63   11.34
  -1 -28  -3   44.33   10.20
   1  28   3   40.22   11.06
   1 -28   4   12.43    7.03
  -1 -28  -4    5.24    5.41
  -1  28  -4   10.52    8.54
   1 -28   5    1.45    5.85
  -1 -29   4   18.32    7.79
  -1 -29   3    8.71    6.80
   1 -29  -3   12.46    7.03
  -1  29   3    6.94    6.80
  -1 -29   2  102.14   14.56
   1  29  -2   98.12   16.20
   1 -29  -2  101.68   14.79
  -1  29   2  118.60   17.20
   1 -29  -1    1.73    4.69
  -1  29   1   10.67    7.86
   1  29  -1    5.91    7.71
   1 -29   0   27.30    8.52
   1  29   0   31.25   10.07
  -1  29   0   43.73   12.02
  -1 -29   0   22.62    7.56
   1 -29   1   23.09    7.99
  -1  29  -1   16.58    9.60
  -1 -29  -1   11.41    6.34
   1  29   1   25.32   10.20
   1 -29   2   49.08   10.67
  -1  29  -2   62.94   14.06
   1  29   2   37.88   10.63
  -1 -29  -2   49.87   10.64
   1  29   3   29.93    9.83
  -1 -29  -3   41.27    9.53
   1 -29   3   37.03    9.75
   1 -29   4    4.72    5.69
  -1 -30   3   21.39    7.52
   1 -30  -2    9.81    6.53
   1 -30  -1   11.73    5.92
  -1 -30   0  157.36   16.98
  -1 -30  -1   83.07   13.02
   1 -30   1   77.88   12.91
  -1 -30  -2   10.64    5.91
   1 -30   2    8.36    5.72
   1 -30   3   16.26    7.02
   1 -31  -1   -6.49    5.76
   2   0 -13  -13.35   11.65
  -2   0  13   14.02   10.12
   2   0 -13    1.83    8.39
  -2   0  12   -1.65    8.02
   2   0 -12  -19.02   11.83
  -2   0  12    0.06    5.47
   2   0 -12    4.07   10.61
  -2   0  11   -0.33    8.45
   2   0 -11   -0.95    8.79
  -2   0  11   -3.86    6.00
   2   0 -11   10.06   10.01
  -2   0  10  417.33   31.04
   2   0 -10  441.04   34.07
  -2   0  10  445.01   28.45
   2   0 -10  465.06   34.17
  -2   0   9   33.59   11.72
   2   0  -9    6.53    8.93
  -2   0   9    6.41    7.51
   2   0  -9   17.24   11.23
   2   0  -8   47.21   11.28
  -2   0   8   43.95    9.28
   2   0  -8   27.43    8.93
  -2   0   7    0.67    4.94
   2   0  -7    1.03    6.87
  -2   0   7    1.94    4.15
   2   0  -7   -3.77    6.59
  -2   0   6 1437.27   39.93
  -2   0   6 1416.74   40.99
   2   0  -6 1478.18   45.09
  -2   0   5    6.98    4.83
  -2   0   5    4.67    4.55
   2   0  -5   -0.29    5.05
   2   0  -4   12.43    3.64
  -2   0   4   11.86    3.39
  -2   0   3    3.98    2.07
   2   0  -3    4.26    2.88
   2   0  -2  114.22    5.18
  -2   0   2  131.61    7.86
  -2   0   2  129.94    7.84
  -2   0   2  118.29    7.12
   2   0  -2  124.99    7.20
   2   0  -1    0.53    0.91
   2   0   1    3.37    1.93
  -2   0  -1   -1.89    1.66
  -2   0  -1    1.81    1.71
  -2   0  -1   -0.38    1.10
   2   0   1    2.59    1.38
  -2   0  -2  150.21    9.15
   2   0   2  148.75    9.52
   2   0   2  141.70    8.02
  -2   0  -2  144.28    9.41
  -2   0  -3   12.80    4.26
   2   0   3    1.56    1.45
   2   0   3   19.42    6.96
   2   0   3    0.22    2.04
  -2   0  -3    5.73    2.73
  -2   0  -4 2412.02   47.68
   2   0   4 2387.71   47.69
   2   0   4 2394.83   41.50
   2   0   4 2476.00   27.80
  -2   0  -5    9.71    6.25
   2   0   5   18.61    6.73
  -2   0  -5    9.87    4.19
   2   0   5   12.34    4.74
   2   0   5   13.56    3.07
  -2   0  -6    7.58    6.17
   2   0   6    8.63    7.25
   2   0   6    9.01    5.09
   2   0   6    1.55    1.73
  -2   0  -7    3.56    6.82
   2   0   7   10.85    5.80
   2   0   7   17.24    9.70
  -2   0  -8   51.53   10.42
   2   0   8   58.20    9.54
   2   0   8   49.75   11.77
  -2   0  -9   -8.39   10.82
   2   0   9   -2.57    8.51
   2   0   9    2.56    4.81
  -2   0 -10   14.54    7.98
   2   0  10   15.56    9.20
   2   0  10   23.19    7.35
  -2   0 -10    6.15   10.71
  -2   0 -11  -10.19   10.09
   2   0  11   -3.07    7.85
   2   0  11   10.82    6.27
  -2   0 -11  -17.31   13.49
  -2   0 -12  263.41   30.88
  -2   0 -12  247.86   29.29
   2   0  12  210.13   25.00
   2   0  13   12.45    8.91
  -2   0 -13    9.50   10.13
  -2   1  13   94.05   17.52
  -2  -1  13   78.07   16.67
  -2   1  13   64.08   15.48
   2   1 -13   76.54   17.24
   2  -1 -13   79.06   17.97
   2   1 -13   97.60   20.58
   2  -1 -13  103.22   20.91
   2  -1 -12  113.11   19.46
   2   1 -12  111.45   19.22
  -2  -1  12  128.37   20.01
  -2   1  12  128.39   19.72
  -2  -1  12  140.25   17.96
  -2   1  12  130.67   16.45
   2   1 -12  194.15   25.70
   2  -1 -12  192.36   25.54
   2   1 -11   37.15   11.16
   2  -1 -11   46.49   14.68
  -2  -1  11   35.98   11.48
  -2   1  11   23.61   10.04
  -2  -1  11   33.41    9.32
  -2   1  11   33.32    8.70
   2   1 -11   44.86   14.36
   2  -1 -11   42.11   12.66
   2   1 -10   46.16   13.25
   2  -1 -10   34.82   11.39
  -2  -1  10   43.64   11.71
  -2   1  10   31.53   10.96
  -2   1  10   33.38    8.56
  -2  -1  10   37.95   10.03
   2  -1 -10   47.19   14.06
   2   1 -10   48.74   14.67
   2  -1  -9  603.28   37.96
   2   1  -9  656.24   37.90
  -2  -1   9  586.53   33.90
  -2   1   9  615.10   34.78
   2  -1  -9  633.83   37.28
   2   1  -9  683.42   38.96
  -2  -1   9  637.28   33.38
  -2   1   9  630.68   31.39
   2   1  -8  191.13   19.87
   2  -1  -8  183.93   19.31
  -2   1   8  190.39   16.93
  -2  -1   8  167.71   17.08
   2   1  -8  182.50   19.49
   2  -1  -8  184.42   20.36
  -2   1   8  174.39   17.99
   2   1  -7   94.14   12.99
   2  -1  -7   95.37   13.00
  -2  -1   7   81.32   11.16
  -2   1   7   85.46   10.74
  -2   1   7   88.15   12.02
   2  -1  -7   91.26   13.53
   2   1  -7   95.67   12.94
  -2  -1   7   89.89   11.73
   2   1  -6  330.12   21.51
   2  -1  -6  333.47   21.26
   2   1  -6  319.53   20.88
  -2   1   6  289.85   19.29
  -2  -1   6  282.88   19.12
   2  -1  -6  287.31   21.53
  -2   1   6  310.97   18.47
  -2  -1   6  297.89   19.46
  -2  -1   5 1141.68   32.89
   2   1  -5 1158.16   35.05
  -2   1   5 1077.50   33.14
  -2  -1   5 1124.06   33.66
  -2   1   5 1157.04   31.78
  -2   1   4  677.50   22.20
  -2  -1   4  594.05   20.97
  -2   1   4  583.09   21.61
   2  -1  -4  609.10   10.39
   2   1  -4  697.10   23.48
  -2   1   3    5.71    2.37
  -2  -1   3   11.80    3.55
   2   1  -3   11.58    2.87
   2  -1  -3   12.15    2.97
  -2   1   3   11.43    2.76
  -2  -1   3    6.43    3.20
  -2   1   3   12.63    4.38
  -2  -1   2  416.86   12.23
   2  -1  -2  489.13   14.33
  -2   1   2  441.17   14.07
   2   1  -2  458.79   12.63
  -2  -1   2  437.40   14.07
  -2   1   2  440.58   14.31
   2  -1  -2  434.37   11.38
   2   1  -2  409.54    8.47
   2  -1  -2  410.91   13.77
  -2   1   2  420.64   13.99
  -2  -1   2  444.38   14.55
   2   1  -1  149.60    5.96
  -2  -1   1  150.24    5.03
  -2   1   1  148.34    6.40
   2   1   1   45.66    4.27
  -2   1  -1   49.43    4.84
  -2  -1  -1   47.12    4.22
   2   1   1   54.61    4.56
   2   1   1   51.38    3.68
  -2  -1  -1   40.16    5.05
  -2   1  -1   36.43    4.88
   2   1   1   49.08    4.79
   2  -1   1   44.05    4.51
  -2  -1  -2   37.75    4.82
  -2   1  -2   40.33    4.88
   2   1   2   49.62    5.31
   2   1   2   37.07    3.35
   2   1   2   46.45    6.40
   2  -1   2   50.19    6.38
  -2  -1  -2   40.45    4.92
   2  -1   2   40.90    4.70
  -2   1  -2   41.91    5.82
   2   1   2   39.69    3.96
  -2  -1  -3 2243.34   41.09
  -2   1  -3 2313.41   40.39
   2   1   3 2308.84   27.61
   2   1   3 2253.36   41.32
   2  -1   3 2243.29   41.56
   2   1   3 2249.60   33.75
  -2  -1  -3 2336.08   38.24
  -2   1  -3 2376.48   44.26
   2  -1   3 2295.05   38.41
  -2  -1  -4   17.07    5.48
  -2   1  -4   15.64    5.96
   2  -1   4   11.07    1.88
   2   1   4   32.62    7.79
   2  -1   4   29.13    7.74
  -2  -1  -4   17.74    4.36
   2   1   4   15.65    4.16
   2  -1   4   15.82    5.61
  -2   1  -4   16.31    4.64
   2   1   4   18.00    2.98
  -2  -1  -5   36.80    8.58
  -2   1  -5   41.51    8.34
   2   1   5   37.00    8.36
   2  -1   5   33.52    8.67
  -2  -1  -5   48.30    7.47
   2   1   5   37.64    5.96
  -2   1  -5   51.43    8.04
   2  -1   5   40.84    7.04
   2  -1   5   39.55    3.48
   2   1   5   39.47    4.13
  -2  -1  -6  672.59   32.86
  -2   1  -6  678.37   31.61
   2  -1   6  674.96   31.01
   2   1   6  660.48   30.06
   2  -1   6  661.21   27.26
   2   1   6  651.38   25.14
   2  -1   6  716.49   13.65
   2   1   6  734.47   16.52
  -2   1  -7  791.75   37.51
  -2  -1  -7  792.67   37.85
   2   1   7  747.28   28.77
   2  -1   7  775.66   31.68
   2  -1   7  724.47   34.91
   2   1   7  734.19   34.46
  -2   1  -8  259.88   23.17
  -2  -1  -8  222.97   22.34
   2   1   8  238.60   17.38
   2  -1   8  231.44   18.52
   2  -1   8  203.16   20.30
   2   1   8  201.84   20.12
  -2  -1  -9   66.79   14.27
  -2   1  -9   73.46   14.50
   2  -1   9   63.51   13.18
   2   1   9   69.25   13.64
   2  -1   9   75.09   11.69
   2   1   9   70.41   10.27
  -2   1 -10   38.48   12.01
  -2  -1 -10   35.68   11.39
   2  -1  10   33.63   11.12
   2   1  10   35.17   12.18
   2   1  10   49.93    9.76
   2  -1  10   53.55   10.25
  -2  -1 -10   26.41    9.42
  -2   1 -10   32.94    8.98
  -2  -1 -11   92.60   18.04
  -2   1 -11  101.21   18.92
  -2  -1 -11   89.86   18.94
  -2   1 -11   97.77   17.59
   2  -1  11   91.65   17.34
   2   1  11  113.36   18.98
   2   1  11  101.25   13.37
   2  -1  11   94.69   13.58
  -2  -1 -12    6.04    7.89
  -2   1 -12   14.02   10.05
   2   1  12   14.70    8.32
  -2  -1 -12   12.64   10.05
  -2   1 -12   -1.42    9.72
   2  -1  12   -0.31    7.88
   2   1  12    9.18    8.54
   2  -1  12    8.61    6.74
   2   1  13   69.57   15.86
  -2  -1 -13   84.00   19.11
  -2   1 -13  108.21   20.10
   2  -2 -13  -10.07    9.70
   2   2 -13    3.05    7.94
  -2   2  13   -2.91    7.82
  -2  -2  13    7.49   10.37
  -2   2  13   14.37   10.21
  -2  -2  13    2.06    5.11
   2  -2 -13   12.32   11.00
   2   2 -13   12.12   11.51
   2   2 -12   -0.78    7.56
   2  -2 -12  -14.10   11.01
  -2  -2  12    6.22    7.73
  -2   2  12    2.32    7.75
  -2  -2  12    0.74    5.89
   2   2 -12   30.62   14.38
   2  -2 -12   41.88   14.59
   2   2 -11   -7.21    8.88
   2  -2 -11   10.27   10.76
  -2  -2  11    1.35    7.32
  -2   2  11   -2.55    7.69
  -2   2  11    4.49    4.98
  -2  -2  11   -0.36    5.63
   2   2 -11    7.07    9.80
   2  -2 -11   19.83   11.60
   2  -2 -10   29.82   11.83
   2   2 -10   34.22   10.89
  -2  -2  10   24.42   10.11
  -2   2  10   26.65   11.13
  -2   2  10   22.26    6.83
  -2  -2  10   28.44    9.23
   2  -2 -10   28.41   11.60
   2   2 -10   28.17   11.23
   2   2  -9   61.65   12.96
   2  -2  -9   34.11   11.07
  -2   2   9   61.41   13.50
  -2  -2   9   51.78   12.96
   2  -2  -9   49.20   12.36
   2   2  -9   48.45   12.34
  -2  -2   9   39.37    9.79
  -2   2   9   38.11    8.60
   2   2  -8  497.70   30.91
   2  -2  -8  503.44   30.76
  -2  -2   8  468.52   27.65
  -2   2   8  447.21   25.21
  -2   2   8  447.49   28.49
   2   2  -8  466.69   28.92
   2  -2  -8  458.30   31.32
   2   2  -7   12.57    6.46
   2  -2  -7    6.06    6.18
  -2  -2   7   14.29    6.40
  -2   2   7    8.77    4.15
  -2   2   7   21.53    8.17
   2  -2  -7    0.32    7.57
   2   2  -7   19.55    7.31
   2   2  -6   -9.04    7.12
   2  -2  -6   -0.44    6.41
  -2  -2   6    1.51    4.84
  -2   2   6   -0.72    4.03
  -2   2   6   -3.95    6.16
   2   2  -6    4.90    5.01
  -2  -2   6    1.14    4.29
   2  -2  -6   -6.59    8.79
   2  -2  -5   35.88    3.03
  -2   2   5   37.34    6.96
  -2  -2   5   32.06    6.78
   2   2  -5   34.27    6.44
   2   2  -4 2003.33   38.68
   2  -2  -4 1773.17   22.74
  -2  -2   4 1764.04   35.14
   2   2  -4 1779.78   36.77
  -2   2   4 1658.06   37.88
  -2   2   4 1923.64   37.16
  -2  -2   4 1755.58   38.96
   2  -2  -3   12.86    3.14
  -2  -2   3    9.06    2.94
   2   2  -3    8.38    2.37
  -2   2   3    9.33    3.58
   2   2  -3    8.81    1.59
   2   2  -3   10.83    3.60
   2  -2  -3   16.54    4.44
   2  -2  -3   11.24    3.94
  -2   2   3   10.80    2.92
   2  -2  -3    7.87    2.54
   2   2  -3    9.48    2.60
  -2  -2   3    9.42    3.68
  -2  -2   2 1597.12   22.45
  -2   2   2 1577.35   28.36
   2   2  -2 1543.22   18.92
   2   2  -2 1669.71   22.78
  -2   2   2 1678.47   27.34
   2  -2  -2 1576.82   24.50
  -2  -2   2 1594.86   26.99
   2  -2  -2 1621.66   25.54
   2   2  -2 1608.76   25.93
   2  -2  -2 1662.23   18.38
  -2  -2   2 1580.86   18.75
  -2   2   2 1777.08   28.79
   2  -2  -2 1561.36   28.05
  -2  -2   2 1609.65   26.41
  -2   2   2 1633.75   26.84
   2  -2  -2 1655.49   26.04
   2   2  -2 1670.13   26.14
  -2   2   1    5.87    2.34
   2   2  -1    0.80    0.67
  -2  -2   1    2.05    0.89
  -2   2   1    1.62    0.98
  -2  -2   1    3.34    1.30
   2   2  -1   -0.87    1.08
   2  -2  -1    1.93    1.27
  -2   2   1    2.64    1.42
   2  -2  -1    1.27    1.15
  -2  -2   1    1.84    1.50
  -2   2   1    1.06    1.64
   2   2  -1    1.76    1.43
  -2   2   1    1.18    0.83
   2   2  -1    2.42    1.52
  -2  -2   1   -0.14    1.08
   2  -2  -1    0.81    0.67
   2   2  -1    2.00    1.77
   2  -2  -1    1.74    1.46
  -2  -2   0  298.04   11.17
   2   2   0  298.00    6.96
  -2   2   0  270.00   13.16
  -2  -2   0  292.91   12.08
  -2   2  -1   38.65    5.02
  -2  -2  -1   40.36    5.07
   2  -2   1   37.59    4.38
   2   2   1   45.59    4.64
   2   2   1   42.80    4.00
  -2  -2  -1   43.56    4.19
  -2   2  -1   50.77    4.98
   2   2   1   45.00    3.81
  -2  -2  -1   43.29    4.79
  -2  -2  -1   46.90    4.21
   2   2   1   44.60    4.74
  -2  -2  -1   40.05    4.84
  -2   2  -1   38.03    4.66
   2   2   1   42.75    4.56
   2  -2   1   44.57    4.71
   2  -2   2 3425.64   43.93
  -2  -2  -2 3252.14   41.95
  -2  -2  -2 3463.00   44.20
  -2   2  -2 3265.56   42.20
   2   2   2 3344.51   34.01
   2   2   2 3321.59   40.21
  -2  -2  -2 3336.40   35.68
   2   2   2 3227.33   42.03
  -2  -2  -2 3662.23   49.37
   2   2   2 3226.46   44.55
   2  -2   2 3141.36   44.18
  -2   2  -2 3702.22   50.32
  -2   2  -2 3488.03   50.22
  -2  -2  -2 3176.36   35.39
   2  -2   2 3368.93   43.99
  -2  -2  -3  418.19   18.69
   2  -2   3  487.28   18.59
  -2   2  -3  436.89   17.69
   2   2   3  477.14   16.34
   2   2   3  454.69   13.36
   2  -2   3  428.56   18.69
   2   2   3  426.92   18.47
  -2   2  -3  478.00   20.66
   2   2   3  439.36   13.78
   2  -2   3  454.14   18.30
  -2  -2  -3  432.28   15.30
  -2   2  -4   30.00    6.15
   2  -2   4   31.06    5.54
  -2  -2  -4   28.33    7.00
  -2   2  -4   26.08    6.63
   2   2   4   28.04    3.54
   2   2   4   32.17    4.85
   2  -2   4   28.51    7.09
   2   2   4   30.56    6.67
  -2   2  -4   29.10    6.01
   2  -2   4   30.27    5.92
  -2  -2  -4   33.26    5.15
   2   2   4   24.96    4.16
  -2  -2  -5  121.63   13.47
  -2   2  -5   95.98   11.47
   2   2   5  110.33    7.29
   2   2   5  121.15    9.87
   2  -2   5  116.12    6.00
   2   2   5  106.96   12.18
   2  -2   5  117.26   13.18
   2   2   5  107.62    9.08
   2  -2   5  117.23   11.87
  -2   2  -6  133.30   14.91
  -2  -2  -6  139.41   15.94
   2   2   6  134.18   14.37
   2  -2   6  141.66   15.20
   2   2   6  144.64   11.61
   2  -2   6  148.57   13.98
   2   2   6  153.96    8.53
   2  -2   6  146.75    6.18
  -2   2  -7  482.52   28.63
  -2  -2  -7  482.18   30.37
   2  -2   7  446.41   24.97
   2   2   7  458.23   21.70
   2   2   7  447.22   27.03
   2  -2   7  442.30   27.46
  -2  -2  -8    0.68    7.21
  -2   2  -8   -4.24    6.63
   2  -2   8    5.07    6.11
   2   2   8   -0.83    3.56
   2   2   8   -1.62    6.49
   2  -2   8    4.49    7.23
  -2   2  -9   -9.77   10.56
  -2  -2  -9   -8.22   10.62
   2   2   9   -6.20    8.35
   2  -2   9   -9.58    7.91
   2  -2   9   -1.16    5.18
   2   2   9   -1.60    4.03
  -2  -2 -10  124.61   19.13
  -2   2 -10  133.75   19.74
  -2  -2 -10  110.94   18.64
  -2   2 -10  123.90   19.73
   2  -2  10  130.60   18.43
   2   2  10  125.64   18.01
   2  -2  10  154.02   17.45
   2   2  10  151.92   14.80
  -2  -2 -11   42.42   14.36
  -2   2 -11   40.67   13.74
   2   2  11   38.39   11.64
  -2  -2 -11   46.40   15.14
  -2   2 -11   38.84   14.22
   2   2  11   48.18   13.59
   2  -2  11   51.01   13.38
   2   2  11   53.69    9.84
   2  -2  11   45.20   11.57
  -2   2 -12   20.70   11.85
  -2  -2 -12    1.18    9.01
   2   2  12   13.75    8.69
  -2   2 -12   12.91   11.05
  -2  -2 -12   -3.72   10.93
   2   2  12    7.91    7.10
   2  -2  12   14.17    9.43
   2  -2  12   13.29    6.74
   2   2  13  -16.51    9.95
  -2   2 -13    4.48    7.00
  -2  -2 -13    9.21   10.99
   2  -3 -13  100.65   20.16
   2   3 -13  109.13   19.63
  -2   3  13  118.74   18.94
   2  -3 -13  122.34   20.93
   2   3 -13  122.68   22.24
  -2  -3  13   93.09   17.98
  -2   3  13  103.72   19.13
  -2  -3  13  108.86   17.18
   2   3 -12   -3.69    8.51
   2  -3 -12   27.46   13.19
  -2   3  12   -3.10    7.39
  -2  -3  12    5.74    7.33
  -2   3  12   -4.81    8.70
  -2  -3  12    4.99    5.66
   2  -3 -12   30.62   13.18
   2  -3 -12   -2.85    6.26
   2   3 -12   26.08   12.79
   2  -3 -11  203.77   25.72
   2   3 -11  198.07   23.05
  -2  -3  11  175.29   21.93
  -2   3  11  171.88   21.39
  -2  -3  11  187.30   20.82
  -2   3  11  182.00   17.93
   2   3 -11  231.88   27.04
   2  -3 -11  232.49   26.59
   2   3 -10  274.32   25.12
   2  -3 -10  265.83   27.85
  -2   3  10  251.16   24.18
  -2  -3  10  241.33   23.82
  -2   3  10  276.55   20.45
  -2  -3  10  290.51   24.77
   2   3 -10  308.88   29.24
   2  -3 -10  317.76   28.67
   2  -3  -9   16.37    9.97
  -2   3   9   33.86   10.94
   2   3  -9   29.04   11.13
  -2  -3   9   14.62    8.37
  -2   3   9   23.82    9.80
   2  -3  -9   14.54    9.36
   2   3  -9    8.72    7.91
  -2  -3   9   30.27    9.83
  -2   3   9   24.30    7.47
   2  -3  -8   61.83   12.32
   2   3  -8   60.64   12.03
  -2   3   8   58.82    9.27
  -2  -3   8   47.38   10.50
   2  -3  -8   36.19    9.53
   2   3  -8   53.38   11.17
  -2   3   8   54.90   11.34
   2  -3  -7  225.30   19.01
   2   3  -7  212.22   18.98
   2   3  -7  225.60   18.47
   2  -3  -7  184.75   18.57
  -2   3   7  204.65   18.02
  -2   3   7  208.27   15.46
  -2  -3   7  204.61   17.88
  -2   3   6   10.85    6.69
   2   3  -6   29.02    8.04
   2  -3  -6   16.75    6.71
   2  -3  -6   18.00    2.35
   2   3  -6   19.01    7.28
  -2   3   6   21.88    5.60
  -2  -3   6   38.48    8.91
   2  -3  -5   80.95   10.55
   2   3  -5   82.58    9.40
  -2  -3   5   80.67    9.11
  -2  -3   5   79.62   10.64
  -2   3   5   60.76    9.42
   2  -3  -5   74.08    5.46
   2  -3  -4  712.87   24.33
  -2  -3   4  651.86   21.21
   2   3  -4  671.70   22.57
  -2   3   4  636.76   24.01
   2  -3  -4  700.11   16.81
   2   3  -4  722.35   22.86
  -2   3   4  759.09   23.45
  -2  -3   4  824.89   28.75
   2   3  -3    4.99    2.30
  -2  -3   3    5.66    2.54
   2   3  -3    4.95    1.65
   2   3  -3    5.03    1.83
  -2   3   3    5.04    3.36
   2   3  -3    8.57    3.18
   2  -3  -3    6.57    3.08
   2  -3  -3    5.14    1.78
  -2  -3   3    4.11    1.41
  -2   3   3    8.85    2.77
   2  -3  -3    5.77    3.45
   2  -3  -3    5.40    2.27
   2   3  -3    3.18    2.05
  -2  -3   3    3.96    2.62
  -2   3   3    3.07    3.18
  -2  -3   2 1073.60   17.02
   2   3  -2 1034.63   18.07
  -2  -3   2 1071.35   18.20
  -2   3   2 1050.80   24.09
   2   3  -2 1120.11   17.48
   2   3  -2 1087.21   21.20
  -2   3   2 1082.49   21.94
   2  -3  -2 1010.13   20.51
  -2  -3   2 1113.30   22.18
   2  -3  -2 1094.64   22.04
  -2   3   2 1058.47   20.93
   2  -3  -2 1084.51   17.31
   2   3  -2 1050.42   19.97
  -2   3   2 1149.13   25.04
   2  -3  -2 1047.70   24.73
  -2  -3   2 1070.84   21.49
   2  -3  -2 1080.36   21.01
   2   3  -2 1100.38   21.57
  -2   3   2 1042.71   21.59
  -2  -3   1   39.46    3.77
  -2   3   1   53.72    5.47
   2   3  -1   35.33    3.56
  -2   3   1   34.63    4.05
   2   3  -1   46.35    3.98
   2  -3  -1   37.91    3.61
   2  -3  -1   32.21    3.43
  -2   3   1   36.36    3.41
   2  -3  -1   33.64    5.32
   2  -3  -1   41.10    3.53
  -2  -3   1   44.98    4.62
   2   3  -1   51.98    5.28
  -2   3   1   54.49    4.19
  -2   3   1   40.60    3.78
   2  -3  -1   36.76    3.47
  -2  -3   1   41.31    3.82
   2   3  -1   47.05    3.81
   2  -3   0  509.26   14.62
  -2  -3   0  562.98   16.23
   2   3   0  571.39   15.41
   2  -3   0  536.40   16.21
   2   3   0  566.61    9.07
  -2  -3   0  543.82    9.55
   2   3   0  552.90   14.03
  -2   3   0  495.59   15.39
  -2  -3   0  527.75   16.44
   2   3   0  569.37   14.48
   2   3   0  528.47   16.46
  -2   3   0  513.62   15.66
  -2   3   0  536.26   14.46
  -2  -3   0  535.37   16.31
   2  -3   0  519.88   17.39
  -2   3  -1   70.37    6.43
  -2  -3  -1   68.25    6.02
   2   3   1   67.30    5.60
   2  -3   1   66.29    5.56
  -2   3  -1   75.94    6.30
   2   3   1   70.97    5.05
   2  -3   1   67.14    6.09
  -2  -3  -1   76.02    5.25
  -2  -3  -1   66.95    4.99
  -2  -3  -1   70.35    5.61
   2   3   1   73.41    5.49
   2   3   1   70.14    6.56
  -2  -3  -1   69.20    6.68
   2  -3   1   67.88    6.05
   2   3   1   76.23    5.88
  -2  -3  -1   64.40    5.79
  -2   3  -1   59.70    5.66
   2   3   2  486.24   17.36
   2  -3   2  486.56   17.34
  -2   3  -2  546.90   19.29
  -2  -3  -2  563.15   19.08
  -2  -3  -2  465.37   16.45
   2   3   2  506.05   17.15
  -2   3  -2  461.32   16.61
   2  -3   2  509.46   17.23
  -2  -3  -2  523.77   17.33
   2   3   2  485.14   14.26
  -2  -3  -2  517.17   15.28
  -2  -3  -2  504.89   18.19
   2   3   2  486.19   17.81
   2   3   2  494.27    9.79
   2  -3   2  498.51   18.06
  -2  -3  -2  477.30   12.01
   2   3   2  490.94   15.92
   2   3   3  118.95    9.93
   2  -3   3  108.58    9.88
  -2   3  -3  122.55    9.71
   2  -3   3  140.05    9.90
  -2  -3  -3  130.49   10.58
   2   3   3  124.68    7.71
   2   3   3  138.78    9.01
  -2  -3  -3  134.11    8.14
   2   3   3  131.78   10.95
   2   3   3  126.84    6.77
   2   3   3  125.86    6.67
   2  -3   3  136.56   10.77
  -2  -3  -3  124.43    7.63
   2  -3   4  407.95   20.44
   2   3   4  396.87   19.40
  -2   3  -4  423.96   21.07
  -2  -3  -4  417.10   21.22
  -2   3  -4  375.98   19.47
   2  -3   4  453.98   20.39
   2   3   4  413.64   14.35
   2   3   4  449.18   17.57
  -2  -3  -4  434.27   14.87
   2   3   4  432.01   14.73
  -2  -3  -4  433.81   16.05
   2   3   4  410.07   14.29
   2  -3   4  425.60   20.46
  -2   3  -4  431.83   23.07
   2  -3   5  582.49   26.97
   2   3   5  561.48   25.57
  -2   3  -5  620.09   26.86
  -2  -3  -5  601.69   29.00
   2   3   5  614.27   17.92
   2   3   5  638.08   22.71
   2   3   5  613.34   20.00
   2   3   5  614.81   19.88
   2  -3   5  602.35   26.06
  -2  -3  -6   21.03    8.34
  -2   3  -6    7.49    5.46
   2  -3   6   10.83    2.01
   2  -3   6    9.24    5.71
   2   3   6    9.56    6.07
   2  -3   6   12.11    5.70
   2   3   6   10.51    4.06
   2   3   6   11.20    3.06
  -2  -3  -7  324.86   25.88
  -2   3  -7  336.14   24.09
   2  -3   7  318.72   21.82
   2   3   7  322.85   17.42
   2   3   7  294.85   22.51
   2  -3   7  308.51   23.69
  -2  -3  -8  615.74   36.86
  -2   3  -8  619.31   34.49
   2  -3   8  573.66   32.86
   2   3   8  572.61   32.22
   2  -3   8  604.65   31.28
   2   3   8  612.45   25.56
  -2   3  -9  284.88   25.62
  -2  -3  -9  277.05   27.25
  -2   3  -9  273.83   26.82
  -2  -3  -9  229.82   24.53
   2  -3   9  238.48   23.65
   2   3   9  270.72   24.18
   2  -3   9  276.22   22.34
   2   3   9  293.76   18.63
  -2  -3 -10   -3.23   11.32
  -2   3 -10    7.67    8.19
   2   3  10    9.84    7.87
  -2  -3 -10  -17.03   13.19
  -2   3 -10   -6.28   11.43
   2   3  10    5.71    8.30
   2  -3  10    5.48    8.10
   2  -3  10   10.46    7.77
   2   3  10   16.90    5.55
  -2   3 -11  258.42   27.94
  -2  -3 -11  281.78   30.56
   2   3  11  296.65   27.17
  -2  -3 -11  276.40   30.15
  -2   3 -11  292.38   32.04
   2   3  11  264.10   27.02
   2  -3  11  243.12   26.18
   2  -3  11  292.67   24.93
  -2   3 -12   59.33   15.95
  -2  -3 -12   44.05   14.03
   2   3  12   46.05   13.04
   2  -3  12   47.23   13.20
   2   3  12   48.51   13.69
  -2  -3 -12   36.07   13.53
  -2   3 -12   30.85   13.03
   2  -3  12   52.56   11.59
  -2   3 -13   19.66   11.24
  -2  -3 -13   -9.92   10.42
   2   4 -13   99.76   18.43
   2  -4 -13  105.27   20.10
  -2   4  13  110.25   18.03
   2  -4 -13  148.34   22.51
   2   4 -13  127.58   21.79
  -2   4  13  105.92   18.45
  -2  -4  13  107.80   19.62
  -2  -4  13  107.69   17.28
   2   4 -12    1.20    7.69
   2  -4 -12   37.45   14.35
  -2   4  12   14.55    8.19
   2  -4 -12   21.20   10.98
   2   4 -12   24.80   12.56
   2  -4 -12    3.73    5.50
  -2  -4  12   24.04   10.81
  -2   4  12   23.94   10.36
  -2  -4  12   14.13    8.38
   2  -4 -11   67.89   16.47
   2   4 -11   54.85   12.33
  -2   4  11   62.13   12.74
   2   4 -11   70.78   16.32
   2  -4 -11   64.38   15.16
  -2   4  11   67.45   14.47
  -2  -4  11   54.23   13.44
  -2   4  11   61.47   10.23
  -2  -4  11   60.96   13.07
   2  -4 -10   24.63   11.61
   2   4 -10   18.92    7.27
  -2   4  10   28.41    9.94
  -2  -4  10   26.42   10.02
  -2   4  10   24.89   10.04
  -2  -4  10   23.43    8.86
  -2   4  10   25.91    6.76
   2  -4 -10   31.57   10.72
   2   4 -10   44.26   12.69
   2  -4  -9   34.70   12.05
  -2   4   9   51.72   11.95
   2   4  -9   42.33    9.61
  -2   4   9   57.26   12.58
  -2  -4   9   50.35   11.64
   2  -4  -9   50.32   11.78
   2   4  -9   47.91   12.05
  -2   4   9   53.84    8.80
  -2  -4   9   44.88   10.91
   2  -4  -8   19.78    8.12
   2   4  -8   24.63    9.05
   2  -4  -8   -7.41   10.23
  -2   4   8   15.39    7.93
   2   4  -8   27.49    8.42
  -2   4   8   20.62    5.78
  -2  -4   8   20.42    8.17
   2   4  -7   -0.72    6.21
   2  -4  -7   -3.39    6.50
   2  -4  -7    5.30    1.67
  -2   4   7    9.92    7.36
   2   4  -7    2.90    5.00
   2  -4  -7   -9.68   11.18
  -2  -4   7    1.91    5.25
  -2   4   7    0.59    3.68
   2  -4  -6  981.54   21.18
   2   4  -6 1045.05   33.65
  -2   4   6  954.46   35.85
  -2  -4   6  988.22   36.75
  -2   4   6  998.21   29.31
   2  -4  -6 1064.22   37.09
   2   4  -6 1042.39   36.54
   2  -4  -5 1588.23   28.24
   2   4  -5 1701.24   39.59
   2   4  -5 1577.73   40.36
   2  -4  -5 1600.54   41.12
  -2   4   5 1504.03   41.28
   2   4  -5 1535.54   36.29
  -2  -4   5 1576.59   43.13
   2   4  -4   78.56    8.19
   2  -4  -4   73.61    7.90
   2   4  -4   74.36    7.62
  -2  -4   4   75.47    7.58
  -2  -4   4   70.57    4.70
   2   4  -4   74.03    7.42
  -2   4   4   69.66    8.81
   2  -4  -4   82.74    6.56
   2  -4  -4   81.07    8.82
   2  -4  -4   79.62    6.97
  -2   4   4   87.62    8.34
   2  -4  -4   77.30    9.70
  -2  -4   4   69.14    9.41
  -2   4   3   51.03    8.89
   2   4  -3   50.43    5.56
   2  -4  -3   50.14    5.48
  -2  -4   3   40.45    5.52
  -2  -4   3   46.37    4.77
   2   4  -3   47.56    4.83
  -2   4   3   57.67    8.39
   2   4  -3   48.79    4.81
  -2  -4   3   47.19    4.20
   2   4  -3   48.81    4.56
   2  -4  -3   41.81    5.62
   2   4  -3   49.88    6.14
   2  -4  -3   49.33    6.24
   2  -4  -3   58.76    5.32
  -2   4   3   48.16    6.15
  -2   4   3   54.05    6.61
   2  -4  -3   53.82    7.34
  -2  -4   3   40.30    6.39
  -2  -4   2 1449.46   18.57
   2   4  -2 1459.82   17.88
   2   4  -2 1498.29   18.94
  -2   4   2 1414.00   29.22
  -2  -4   2 1509.61   24.95
   2   4  -2 1410.63   24.48
   2   4  -2 1477.95   24.47
  -2  -4   2 1474.64   25.72
   2  -4  -2 1470.93   27.80
  -2   4   2 1424.91   25.21
   2  -4  -2 1434.81   23.84
  -2   4   2 1475.28   27.68
  -2   4   2 1458.27   24.62
   2   4  -2 1461.76   26.17
   2  -4  -2 1403.28   32.05
   2  -4  -2 1513.12   22.99
  -2   4   2 1600.13   33.00
  -2   4   2 1428.98   24.99
  -2  -4   2 1404.36   25.03
   2  -4  -2 1478.57   24.64
   2   4  -2 1517.72   24.90
  -2   4   1 9999.00   89.21
   2   4  -1 9361.67   62.82
  -2   4   1 9239.59   67.51
   2  -4  -1 9356.86   52.32
  -2  -4   1 9617.97   42.28
   2   4  -1 9876.11   55.15
   2  -4  -1 9764.48   68.62
  -2   4   1 9320.47   60.30
   2   4  -1 9512.56   64.95
  -2  -4   1 9832.89   69.94
   2  -4  -1 9499.79   55.89
   2  -4  -1 9463.04   53.37
  -2   4   0 1746.32   27.14
  -2   4   0 1703.93   27.81
  -2  -4   0 1694.73   27.58
   2   4   0 1761.90   26.01
   2  -4   0 1558.65   24.37
   2  -4   0 1783.58   30.34
  -2  -4   0 1697.60   17.04
  -2  -4   0 1816.53   17.09
   2   4   0 1717.78   27.47
  -2  -4   0 1690.47   27.73
  -2   4   0 1640.39   26.29
   2  -4   0 1730.99   24.33
   2   4   0 1616.95   32.10
   2   4   0 1715.47   28.12
  -2   4   0 1667.97   25.58
   2  -4   0 1666.52   33.25
  -2   4   0 1792.07   31.42
  -2  -4  -1    4.00    1.80
   2  -4   1    8.13    2.32
  -2   4  -1    5.54    2.03
   2   4   1    8.91    2.64
  -2   4  -1    2.79    2.02
   2  -4   1    9.27    2.65
  -2  -4  -1    4.57    1.82
  -2  -4  -1    6.73    1.80
   2   4   1    4.12    2.14
  -2  -4  -1    9.45    2.55
  -2  -4  -1    6.29    3.10
   2   4   1    7.35    2.92
   2   4   1    9.90    3.84
   2  -4   1    2.65    2.08
  -2   4  -1    6.06    2.14
  -2  -4  -1    7.17    2.23
  -2   4  -2   58.87    7.49
  -2  -4  -2   17.33    3.68
   2   4   2    7.43    2.66
   2   4   2   10.63    3.07
  -2  -4  -2   11.18    3.37
   2  -4   2   21.07    7.95
  -2   4  -2   25.78    6.94
  -2  -4  -2   12.16    2.85
   2   4   2   10.42    2.67
   2   4   2   14.72    3.09
  -2  -4  -2   22.17    4.53
  -2  -4  -2   13.30    2.91
   2   4   2   10.69    3.98
  -2  -4  -2   18.90    3.73
   2   4   2   10.44    1.60
  -2  -4  -2   12.92    1.89
   2  -4   2   29.07    7.55
   2  -4   3  135.47   11.02
   2   4   3  174.90   12.57
   2   4   3  161.17   11.94
  -2  -4  -3  138.41   11.38
   2  -4   3  157.69   10.98
  -2   4  -3  146.49   10.92
  -2  -4  -3  152.77    9.38
   2   4   3  179.45   10.21
   2   4   3  146.56    9.76
   2   4   3  202.62   15.39
   2   4   3  151.31    7.20
  -2  -4  -3  138.68    6.95
   2  -4   3  143.48   11.79
   2  -4   4  846.81   28.91
   2   4   4  830.22   28.03
  -2  -4  -4  835.46   30.73
   2  -4   4  932.55   29.77
  -2   4  -4  851.43   27.90
   2   4   4  855.88   22.22
   2   4   4  911.80   25.22
  -2  -4  -4  877.59   23.49
   2   4   4  888.00   29.71
   2   4   4  905.38   20.90
  -2   4  -4  870.32   33.57
   2   4   4  848.78   18.98
   2  -4   4  854.06   29.85
   2   4   5   89.88   11.03
   2  -4   5   86.50   11.10
  -2   4  -5  100.48   11.33
  -2  -4  -5   91.26   11.90
   2   4   5   93.24    7.77
   2   4   5  103.91    9.25
  -2  -4  -5   96.51    7.80
   2   4   5  110.11   12.21
   2   4   5  101.89    8.06
   2   4   5   91.09    7.35
   2  -4   5   90.87   10.91
  -2  -4  -6   13.86    7.19
  -2   4  -6   17.58    6.97
   2   4   6   14.40    6.78
   2   4   6   11.79    3.25
   2  -4   6    9.62    6.34
   2   4   6    9.04    6.01
   2   4   6   13.40    3.95
   2  -4   6   10.56    5.65
  -2  -4  -7  513.17   32.13
  -2   4  -7  498.61   28.49
   2   4   7  535.17   28.38
   2  -4   7  475.82   28.41
   2   4   7  486.99   27.55
   2   4   7  498.16   20.46
   2  -4   7  485.16   27.55
  -2  -4  -8   16.03   10.01
  -2   4  -8   12.93    7.75
   2   4   8   15.01    8.73
   2   4   8   -0.96    7.11
   2  -4   8   -1.46    7.01
   2  -4   8   12.41    7.83
   2   4   8    8.88    4.07
  -2   4  -9  156.01   19.52
  -2  -4  -9  169.13   22.65
   2   4   9  166.15   18.83
  -2  -4  -9  136.94   18.46
  -2   4  -9  135.91   20.12
   2  -4   9  145.35   18.73
   2   4   9  149.06   18.43
   2  -4   9  164.13   18.21
   2   4   9  158.16   13.10
  -2  -4 -10  -14.72   13.23
  -2   4 -10    4.43    8.83
   2   4  10    3.42    7.62
  -2   4 -10  -27.95   14.57
  -2  -4 -10   -5.85   11.33
   2   4  10    8.19    9.41
   2  -4  10   -4.39    8.10
   2  -4  10    9.67    7.14
   2   4  10    6.38    4.01
  -2  -4 -11   91.64   18.57
  -2   4 -11  132.55   20.36
   2   4  11  111.35   17.63
  -2   4 -11  106.69   20.03
  -2  -4 -11  104.83   19.62
   2  -4  11  119.57   18.83
   2   4  11  109.08   17.47
   2  -4  11  120.22   17.05
  -2  -4 -12  127.97   21.56
  -2   4 -12  135.89   21.17
   2   4  12  121.61   18.75
   2  -4  12  107.31   18.73
   2   4  12  120.84   19.00
  -2   4 -12  125.60   22.10
  -2  -4 -12  110.89   20.37
   2  -4  12  123.97   17.29
  -2   4 -13   13.73   10.69
   2  -5 -13  -13.54   13.11
   2   5 -13    5.86    7.21
  -2   5  13    2.99    6.80
   2  -5 -13   -3.48    6.51
  -2  -5  13  -10.12    9.90
  -2   5  13   -1.73    8.31
  -2  -5  13    1.94    5.53
   2   5 -12  116.40   18.62
   2  -5 -12  155.56   25.03
  -2   5  12  136.88   19.09
   2  -5 -12  159.71   22.23
   2  -5 -12  126.61   16.91
   2   5 -12  170.22   24.36
  -2   5  12  132.86   19.74
  -2  -5  12  124.02   19.66
  -2  -5  12  112.00   17.59
   2  -5 -11   65.35   16.97
   2   5 -11   67.97   14.15
  -2   5  11   60.49   13.19
   2  -5 -11   74.02   15.73
   2   5 -11   74.21   16.51
   2  -5 -11   52.59   11.35
  -2  -5  11   53.38   13.62
  -2   5  11   39.65   11.36
  -2  -5  11   55.37   12.33
   2   5 -10   11.34    7.09
   2  -5 -10   11.32   10.83
  -2   5  10   20.73    9.89
   2   5 -10   29.14   11.99
   2  -5 -10   29.24   11.41
  -2   5  10    0.19    7.27
  -2  -5  10    9.76    7.92
  -2  -5  10    2.72    6.61
  -2   5  10    6.89    4.38
  -2   5   9  308.84   25.34
   2  -5  -9  299.33   28.55
   2   5  -9  346.78   25.39
  -2   5   9  335.08   24.88
   2  -5  -9  305.57   25.94
   2   5  -9  354.45   28.37
  -2   5   9  299.10   23.90
  -2  -5   9  287.87   24.15
  -2   5   9  336.41   20.01
  -2  -5   9  304.90   25.30
   2  -5  -8  137.12   16.36
   2   5  -8  131.32   16.75
  -2   5   8  138.91   16.84
   2  -5  -8  119.64   16.91
   2   5  -8  135.92   15.27
  -2  -5   8  120.45   15.58
  -2   5   8  141.73   12.74
  -2   5   8  142.10   16.20
   2   5  -7   -9.44    7.41
   2  -5  -7   -4.12    6.35
  -2   5   7    4.26    2.58
   2  -5  -7   -0.77    1.84
  -2   5   7    7.85    6.36
  -2   5   7    5.72    6.33
   2  -5  -7  -11.45   11.46
   2   5  -7    2.94    4.55
  -2  -5   7   -3.35    7.13
  -2   5   7   -0.26    3.20
  -2   5   6   52.26   10.40
   2  -5  -6   39.64    5.09
  -2   5   6   51.71    5.88
   2  -5  -6   41.35    8.97
   2   5  -6   39.72    8.34
  -2   5   6   57.07   10.45
   2   5  -6   33.65    6.73
  -2   5   6   46.68    6.82
  -2  -5   6   28.45    7.93
  -2  -5   5  564.52   13.20
   2  -5  -5  572.01   18.81
   2   5  -5  624.86   23.57
   2  -5  -5  594.13   25.33
   2   5  -5  580.17   24.70
  -2   5   5  577.07   16.08
   2  -5  -5  652.13   21.63
  -2   5   5  575.83   24.45
  -2   5   5  560.30   26.24
   2   5  -5  576.02   21.79
  -2  -5   5  563.66   26.72
   2  -5  -4    9.47    3.14
   2   5  -4    6.99    2.95
   2   5  -4    7.21    2.92
  -2   5   4   -4.30    6.19
   2   5  -4    6.41    2.55
   2  -5  -4    8.79    2.95
  -2   5   4    7.79    1.96
   2  -5  -4    8.47    4.16
  -2  -5   4    7.12    1.92
   2  -5  -4    7.21    2.74
  -2   5   4   10.00    5.27
   2  -5  -4    6.57    4.30
  -2   5   4    6.39    2.67
  -2  -5   4    5.28    5.00
   2   5  -3  104.46    4.34
  -2  -5   3   84.09    7.72
   2   5  -3   99.27    7.70
  -2   5   3   88.50    7.73
   2  -5  -3  101.35    7.90
   2   5  -3   85.50    5.93
   2   5  -3  104.79    6.81
  -2   5   3  100.34    9.90
   2   5  -3   91.26    7.02
  -2  -5   3  104.11    6.99
   2  -5  -3  101.37    7.75
   2   5  -3   92.89    8.12
   2  -5  -3   82.20    7.77
   2  -5  -3   97.01    7.81
   2  -5  -3   96.40    6.98
  -2   5   3   90.71    8.33
  -2   5   3  109.30    9.07
   2  -5  -3  102.09   10.09
   2   5  -3  105.00    9.00
  -2  -5   3   90.34    9.20
  -2   5   3   90.33    3.97
  -2   5   2  351.47   12.43
  -2  -5   2  340.24   12.44
   2   5  -2  347.72    7.97
  -2  -5   2  358.36   13.63
   2  -5  -2  375.72   15.04
   2   5  -2  343.09    8.47
   2   5  -2  334.08   13.58
  -2   5   2  332.42   15.10
   2   5  -2  338.88    7.62
  -2   5   2  356.18   12.35
  -2  -5   2  349.28   12.41
  -2   5   2  343.91   14.45
   2  -5  -2  339.86   15.66
  -2   5   2  346.81   13.45
   2  -5  -2  309.23   16.29
   2  -5  -2  355.82   12.43
   2   5  -2  339.39   13.99
  -2   5   2  363.68   18.12
  -2  -5   2  344.56   15.81
  -2   5   1  122.37    5.95
  -2   5   1  124.48   10.66
   2   5  -1  105.27    7.78
   2  -5  -1  125.68    8.18
  -2  -5   1  117.08    8.06
  -2   5   1  124.52    9.18
  -2  -5   1  107.44    5.52
   2   5  -1  112.22    6.09
  -2  -5   1  111.04    5.70
  -2   5   1  108.32    8.19
   2  -5  -1  112.99    5.90
   2  -5  -1  111.03    8.31
  -2   5   1  103.21    7.29
   2  -5  -1  107.71   10.49
  -2  -5   1  113.75    8.52
  -2   5   1  157.22   10.09
   2  -5  -1  128.13    7.48
   2   5  -1  142.10   11.10
   2  -5  -1  112.77    5.95
   2   5  -1  110.09    6.10
  -2   5   0   37.04    3.95
  -2   5   0   34.69    4.14
  -2  -5   0   35.33    4.15
   2  -5   0   30.39    3.50
   2   5   0   40.86    3.99
  -2  -5   0   32.24    2.63
   2  -5   0   34.53    4.75
  -2  -5   0   34.27    2.65
   2   5   0   28.45    4.00
  -2  -5   0   33.18    3.94
  -2   5   0   33.64    3.71
   2  -5   0   28.68    4.12
   2   5   0   29.96    5.03
   2   5   0   37.08    5.04
  -2   5   0   34.15    4.64
   2  -5   0   31.48    5.57
  -2   5   0   30.62    4.48
   2  -5   1    8.29    1.97
   2   5   1    8.68    2.30
  -2   5  -1   10.16    2.26
  -2  -5  -1    9.95    2.30
  -2  -5  -1   10.52    2.49
   2   5   1    8.72    2.07
  -2   5  -1   10.11    3.60
   2  -5   1    7.48    2.31
  -2  -5  -1   12.19    2.42
   2   5   1    5.48    2.31
  -2  -5  -1   12.59    3.08
   2   5   1    9.39    3.24
   2   5   1   10.81    4.39
  -2   5  -1   11.08    3.49
  -2  -5  -1   13.44    4.01
  -2  -5  -1    9.94    2.17
   2  -5   1   15.27    3.61
  -2   5  -1   15.24    3.29
  -2   5  -1    7.79    2.16
  -2  -5  -1    9.14    2.38
   2   5   2    8.43    3.27
   2  -5   2   12.85    3.72
  -2   5  -2    9.60    3.16
  -2  -5  -2   13.02    3.21
  -2  -5  -2    4.53    2.62
  -2   5  -2   15.97    4.37
   2  -5   2    8.41    3.32
   2   5   2    6.70    2.79
   2   5   2    5.68    2.66
  -2  -5  -2   11.69    3.22
  -2  -5  -2    8.99    2.55
  -2  -5  -2    4.69    2.72
   2   5   2    2.42    4.43
  -2  -5  -2    9.94    1.80
   2  -5   2    7.52    3.72
   2   5   2    9.41    2.50
   2   5   2    9.48    2.00
   2   5   3 1385.75   32.42
   2  -5   3 1365.04   33.12
   2   5   3 1372.78   32.72
  -2  -5  -3 1354.78   35.03
  -2  -5  -3 1532.27   35.65
  -2   5  -3 1397.99   32.57
   2  -5   3 1474.73   34.45
   2   5   3 1424.56   29.67
  -2  -5  -3 1560.43   32.67
  -2  -5  -3 1410.29   34.31
   2   5   3 1363.76   35.17
  -2  -5  -3 1600.58   36.84
   2   5   3 1481.47   23.03
   2   5   3 1431.16   30.49
   2  -5   3 1420.71   36.31
   2   5   4   85.71    9.61
   2  -5   4   84.74    9.62
  -2   5  -4   80.27    9.57
   2   5   4   86.32   10.25
   2  -5   4   96.21    9.60
  -2  -5  -4   81.50   10.80
  -2  -5  -4   92.73    8.36
   2   5   4   87.95    7.99
   2   5   4   84.05    7.77
   2   5   4   87.09   11.01
   2   5   4   95.49    6.87
   2   5   4   85.31    5.39
   2  -5   4   95.75   11.38
   2  -5   5   86.94   10.55
   2   5   5   85.13   10.54
  -2   5  -5  105.91   11.78
  -2  -5  -5   95.27   12.43
   2   5   5   92.40    8.41
   2   5   5  104.23    9.27
   2   5   5  102.11   12.53
  -2  -5  -5  102.75    8.66
   2   5   5  101.41    8.14
   2  -5   5   92.76   11.93
   2   5   5   93.70    6.78
  -2  -5  -6  674.04   33.99
  -2   5  -6  649.46   29.98
   2   5   6  684.53   30.47
   2   5   6  701.62   23.09
   2   5   6  649.56   29.21
   2  -5   6  675.11   31.10
   2  -5   6  654.69   31.03
   2   5   6  681.56   20.23
  -2  -5  -7   23.87   11.12
  -2   5  -7   18.21    6.87
   2   5   7   46.98   10.75
   2  -5   7   26.48    2.68
   2  -5   7   26.72    2.97
   2  -5   7   25.30    8.70
   2   5   7   36.33    9.60
   2   5   7   27.72    4.95
   2  -5   7   25.38    8.11
  -2   5  -8   73.50   13.33
  -2  -5  -8   60.22   13.75
   2   5   8   83.07   13.66
   2   5   8   65.61   11.66
   2  -5   8   53.97   11.03
   2   5   8   78.21    8.27
   2  -5   8   57.84   11.57
  -2   5  -9  259.59   24.09
  -2  -5  -9  280.64   27.57
   2   5   9  250.74   22.45
  -2   5  -9  264.60   26.36
  -2  -5  -9  249.12   25.14
   2  -5   9  236.04   23.67
   2   5   9  234.51   22.78
   2   5   9  263.31   16.02
   2  -5   9  258.41   23.25
  -2   5 -10  180.70   21.97
  -2  -5 -10  169.58   22.66
   2   5  10  178.21   20.35
  -2  -5 -10  168.93   21.84
  -2   5 -10  191.72   24.59
   2  -5  10  165.56   21.07
   2   5  10  164.16   19.47
   2  -5  10  194.35   20.71
  -2   5 -11   41.41   12.86
  -2  -5 -11   13.21    9.56
   2   5  11   15.83   10.62
  -2  -5 -11   14.18    8.31
  -2   5 -11   16.30    9.10
   2  -5  11   14.67   10.02
   2   5  11    8.61    8.27
   2  -5  11   33.52   10.37
  -2  -5 -12  125.34   21.56
  -2   5 -12  127.84   20.70
   2   5  12  120.34   18.73
   2   5  12  104.73   17.60
   2  -5  12  105.07   17.98
  -2   5 -12  123.55   21.95
  -2  -5 -12  120.66   20.58
   2  -5  12  113.42   17.28
  -2   5 -13   81.53   17.63
   2  -5  13   70.27   14.05
   2  -6 -13   77.53   18.29
   2   6 -13   70.91   15.91
  -2   6  13   51.67   13.18
   2   6 -13   90.28   18.76
   2  -6 -13   72.08   16.02
  -2  -6  13   63.60   14.84
  -2   6  13   47.96   13.95
  -2  -6  13   46.29   12.24
   2  -6 -12   33.09   13.74
   2   6 -12   41.65   12.27
  -2   6  12   26.07   10.25
   2  -6 -12   41.51   12.55
   2  -6 -12   28.79    8.84
   2   6 -12   55.28   15.60
  -2  -6  12   24.53   11.37
  -2   6  12   26.52   11.05
  -2  -6  12   35.69   11.31
   2   6 -11   29.15    9.94
   2  -6 -11   28.29   13.36
  -2   6  11   29.11    9.57
   2   6 -11   55.34   14.70
   2  -6 -11   19.58    7.53
   2  -6 -11   42.39   13.41
  -2   6  11   28.02    9.72
  -2  -6  11   25.50    9.16
  -2  -6  11   26.63    9.57
   2  -6 -10    0.73    8.40
   2   6 -10    3.27    6.72
  -2   6  10    2.41    6.53
   2  -6 -10   14.05    9.43
   2   6 -10   21.73   10.77
  -2   6  10   13.43    8.60
  -2  -6  10   -0.33    8.01
  -2  -6  10   -2.39    7.79
  -2   6  10    3.17    3.24
  -2   6   9  196.42   20.82
   2   6  -9  205.24   19.55
   2  -6  -9  196.41   23.47
  -2   6   9  212.55   20.22
   2  -6  -9  216.65   21.81
   2   6  -9  228.57   22.97
  -2  -6   9  167.55   18.57
  -2   6   9  200.77   20.18
  -2   6   9  193.15   14.54
  -2  -6   9  165.91   19.09
   2   6  -8  300.55   21.84
  -2   6   8  310.60   24.34
   2  -6  -8  263.63   24.87
   2  -6  -8  313.48   23.88
   2   6  -8  329.48   24.91
  -2   6   8  301.61   22.37
  -2  -6   8  266.53   21.82
  -2   6   8  281.10   21.88
  -2   6   8  298.98   17.24
  -2  -6   8  291.06   24.03
   2  -6  -7  204.97   11.87
  -2   6   7  201.42   11.80
   2  -6  -7  213.04   18.88
   2   6  -7  230.24   19.42
  -2   6   7  212.56   18.24
   2  -6  -7  179.65   20.91
  -2   6   7  219.88   20.13
   2   6  -7  199.64   16.12
  -2   6   7  211.66   13.95
  -2  -6   7  186.46   18.35
  -2   6   6   11.43    6.68
   2  -6  -6   14.69    3.43
   2  -6  -6   13.46    6.40
  -2   6   6   20.02    3.66
   2   6  -6   24.92    7.58
  -2   6   6   24.48    7.48
  -2  -6   6   17.12    2.31
   2   6  -6   19.99    5.84
  -2  -6   6   14.70    8.30
  -2   6   6   16.26    4.14
   2   6  -5    8.62    3.31
   2   6  -5   12.20    3.58
   2  -6  -5   10.66    2.94
  -2   6   5    6.21    5.30
  -2   6   5   11.15    2.43
   2  -6  -5   10.95    4.70
   2   6  -5   10.09    4.25
  -2  -6   5    9.43    2.05
  -2   6   5   16.61    7.21
   2  -6  -5   13.79    3.65
   2  -6  -5   27.21    7.52
  -2  -6   5    7.73    5.16
   2   6  -4  320.82   16.00
   2  -6  -4  336.96   16.37
   2   6  -4  305.07   13.18
   2   6  -4  317.10   14.40
  -2   6   4  293.51   17.77
   2  -6  -4  332.81   15.65
  -2  -6   4  313.60   13.23
   2  -6  -4  313.61   16.38
   2  -6  -4  331.69   14.65
  -2   6   4  306.91   17.09
  -2   6   4  330.54   17.02
   2  -6  -4  305.16   17.62
   2   6  -4  338.63   17.51
  -2  -6   4  324.64   20.33
  -2   6   4  306.90    9.44
   2   6  -3 2564.52   23.88
   2   6  -3 2638.71   39.22
   2  -6  -3 2643.28   39.30
   2   6  -3 2606.03   30.66
   2   6  -3 2685.42   32.52
   2  -6  -3 2708.08   43.36
  -2   6   3 2484.62   46.31
   2   6  -3 2553.96   39.84
  -2  -6   3 2727.97   39.62
   2   6  -3 2606.94   39.17
   2  -6  -3 2590.73   38.41
  -2   6   3 2478.12   44.59
   2  -6  -3 2732.60   39.04
  -2   6   3 2738.16   49.28
   2  -6  -3 2444.69   47.90
   2   6  -3 2542.01   42.62
  -2  -6   3 2594.20   48.65
  -2  -6   2   12.29    2.80
  -2   6   2    9.47    2.75
   2   6  -2    7.47    2.78
  -2  -6   2   13.81    3.00
  -2   6   2   14.59    4.00
   2   6  -2   11.47    1.50
   2  -6  -2   15.33    3.40
  -2   6   2   10.37    2.44
   2   6  -2   11.27    1.85
  -2  -6   2   11.06    2.51
  -2   6   2    9.45    3.65
   2  -6  -2   10.19    3.84
   2  -6  -2   -1.57    5.36
   2   6  -2    6.87    2.91
   2  -6  -2   16.16    3.29
  -2   6   2   11.32    3.19
  -2   6   2   11.59    3.74
  -2  -6   2    4.52    2.89
  -2  -6   1    6.87    1.78
  -2   6   1    9.44    1.73
   2  -6  -1    6.38    4.00
  -2  -6   1    6.22    3.20
  -2   6   1   10.70    3.38
  -2   6   1    5.61    3.44
  -2  -6   1    4.23    2.15
   2   6  -1    7.15    4.15
   2  -6  -1    1.57    1.22
  -2   6   1    8.19    1.78
   2   6  -1    3.63    1.52
  -2  -6   1    6.47    1.51
   2  -6  -1    3.22    2.88
  -2   6   1    6.12    3.14
  -2   6   1   10.10    4.71
   2  -6  -1    3.79    1.72
   2   6  -1    8.60    3.49
  -2  -6   1    4.96    1.87
  -2  -6   1    4.55    1.57
  -2   6   1    4.79    2.44
   2  -6  -1    4.08    1.44
   2   6  -1    3.79    1.24
  -2  -6   0  190.13    8.03
  -2   6   0  184.53   10.55
   2  -6   0  181.38   10.77
  -2   6   0  200.86    7.99
  -2   6   0  184.75    9.32
   2  -6   0  172.38    7.21
   2   6   0  187.80    6.06
   2  -6   0  201.03   11.21
  -2  -6   0  184.80    6.23
   2   6   0  171.21   10.96
  -2  -6   0  182.19    8.01
  -2   6   0  185.82    7.75
   2   6   0  170.75   12.84
   2  -6   0  175.51   10.30
   2   6   0  177.57   11.11
  -2   6   0  174.37   10.20
  -2   6   0  189.12   13.94
  -2   6   0  174.48   11.06
   2  -6   0  174.83   13.13
  -2  -6  -1  875.96   21.34
  -2   6  -1  898.57   20.80
  -2   6  -1  954.74   23.33
  -2   6  -1  885.50   23.47
  -2  -6  -1  925.10   20.86
   2   6   1  959.64   19.45
   2  -6   1  927.98   25.99
  -2  -6  -1 1062.33   27.55
  -2  -6  -1  979.18   20.36
   2   6   1  912.31   24.65
  -2  -6  -1 1042.29   20.74
   2   6   1  910.60   20.30
  -2   6  -1 1054.90   22.50
   2  -6   1  878.38   19.62
   2   6   1  907.58   28.97
   2   6   1  895.51   25.28
  -2   6  -1  929.75   24.43
  -2   6  -1  965.05   28.47
  -2  -6  -1  954.31   25.08
  -2  -6  -1  891.41   21.25
   2  -6   1  908.57   26.04
  -2  -6  -2  845.38   23.25
  -2   6  -2  965.51   24.54
   2   6   2  855.58   23.20
   2  -6   2  883.71   23.74
  -2   6  -2  963.75   24.50
  -2  -6  -2  998.04   23.52
   2  -6   2  926.97   26.06
  -2  -6  -2  873.55   24.99
   2   6   2  913.03   23.54
  -2   6  -2  904.68   25.78
  -2  -6  -2  999.30   25.15
   2   6   2  897.78   24.68
  -2  -6  -2 1014.72   28.02
   2   6   2  857.68   28.67
  -2  -6  -2  903.04   16.44
  -2  -6  -2  972.33   30.12
   2  -6   2  910.10   27.92
   2   6   2  952.69   18.76
   2  -6   3  520.59   20.46
   2   6   3  523.51   20.10
  -2  -6  -3  512.30   22.59
  -2   6  -3  534.72   20.68
   2   6   3  545.83   21.25
   2  -6   3  583.18   22.07
  -2  -6  -3  591.50   22.28
  -2  -6  -3  600.03   22.04
   2   6   3  553.92   20.34
  -2  -6  -3  537.05   22.63
  -2  -6  -3  618.10   23.57
   2   6   3  531.85   22.91
   2   6   3  536.59   14.88
   2   6   3  556.83   18.92
   2  -6   3  541.19   24.29
   2  -6   4   11.40    5.20
   2   6   4    5.20    3.52
   2   6   4    4.00    4.38
  -2   6  -4   11.16    4.76
  -2  -6  -4    2.37    5.90
   2  -6   4    6.15    3.39
   2   6   4    6.51    2.83
   2   6   4    6.26    2.56
   2   6   4    6.13    4.82
  -2  -6  -4    7.03    2.59
   2   6   4    8.30    2.50
   2  -6   4   13.53    7.80
   2   6   5    0.51    4.90
   2  -6   5   -0.90    4.99
   2   6   5    3.34    6.13
  -2  -6  -5    4.45    6.36
  -2   6  -5    5.23    4.53
   2   6   5   -0.10    3.21
   2   6   5    0.36    1.66
   2   6   5    6.58    6.43
  -2  -6  -5    1.61    2.08
   2   6   5    5.19    2.29
   2  -6   5    4.33    6.29
  -2  -6  -6  425.11   27.89
  -2   6  -6  415.92   24.20
   2   6   6  424.55   24.56
  -2  -6  -6  433.37   19.25
   2   6   6  442.28   19.68
   2  -6   6  451.35   16.38
   2   6   6  403.20   23.72
   2  -6   6  413.21   24.62
   2   6   6  418.78   14.62
   2  -6   6  446.88   26.55
  -2   6  -7  316.54   22.45
  -2  -6  -7  273.53   24.55
   2   6   7  296.02   21.79
   2  -6   7  293.93   11.64
   2   6   7  271.81   21.12
   2  -6   7  247.75   21.24
   2  -6   7  277.97   22.18
   2   6   7  287.56   13.25
  -2  -6  -8    0.08    7.48
  -2   6  -8   -2.50    6.34
   2   6   8    7.46    7.53
   2  -6   8   -4.43    8.10
   2   6   8   -4.81    7.88
   2   6   8   -1.05    2.71
   2  -6   8    5.71    6.19
  -2  -6  -9  100.36   16.21
  -2   6  -9   94.37   17.01
  -2  -6  -9  121.18   19.77
  -2   6  -9  119.72   16.76
   2   6   9  106.47   15.81
   2  -6   9   99.41   15.99
   2   6   9  104.73   15.57
   2  -6   9  110.37   16.53
   2   6   9  116.68    9.92
  -2  -6 -10    6.36    7.21
  -2   6 -10  -17.07   13.03
  -2  -6 -10   -6.84   10.46
  -2   6 -10   10.54    8.57
   2   6  10    3.30    7.06
   2  -6  10   -5.64    7.51
   2   6  10    4.73    6.80
   2  -6  10    8.11    7.29
  -2   6 -11  -21.70   12.27
  -2  -6 -11   -1.09    9.46
  -2   6 -11   13.74    9.63
  -2  -6 -11   -6.67   11.28
   2   6  11    5.29    7.00
   2   6  11   -3.01    7.69
   2  -6  11  -11.08    8.97
   2  -6  11    1.80    6.34
  -2   6 -12    0.93    8.33
  -2  -6 -12   10.55    8.14
  -2   6 -12    9.47    8.14
  -2  -6 -12   -4.31    9.07
   2  -6  12   11.63    7.44
   2   6  12    2.09    7.62
   2   6  12    7.42    8.78
   2  -6  12    1.46    6.80
  -2   6 -13   25.13   10.91
   2  -6  13   22.89    9.59
  -2   7  13   19.98    9.88
  -2  -7  13   14.11    8.56
  -2   7  13    1.99    7.10
  -2  -7  13   -2.89    7.75
   2  -7 -13   10.61    8.76
  -2   7  12   75.49   15.58
  -2  -7  12   44.69   12.65
   2   7 -12   70.36   16.55
   2  -7 -12   83.44   16.42
   2  -7 -12   55.01   11.67
   2  -7 -12   68.19   17.76
   2   7 -12   71.52   14.72
  -2   7  12   52.30   12.16
   2   7 -12   46.84   12.24
  -2  -7  12   64.72   14.19
   2  -7 -11  101.76   20.50
   2   7 -11   83.52   14.14
  -2   7  11   73.96   13.91
   2  -7 -11   88.83   16.74
   2   7 -11  115.43   19.65
   2  -7 -11   76.01   13.45
  -2  -7  11   67.89   13.75
  -2   7  11   84.91   15.47
  -2  -7  11   92.79   16.01
   2  -7 -10  223.45   26.81
  -2   7  10  229.89   23.36
   2   7 -10  248.09   22.69
  -2   7  10  227.76   21.75
   2  -7 -10  238.35   24.00
   2  -7 -10  248.78   22.03
   2   7 -10  265.49   25.78
  -2  -7  10  222.13   22.65
  -2   7  10  221.29   22.07
  -2  -7  10  234.07   23.93
   2  -7  -9  159.77   22.20
   2   7  -9  204.21   19.02
  -2   7   9  182.70   20.60
  -2   7   9  207.94   20.39
   2   7  -9  195.89   21.27
   2  -7  -9  196.84   20.13
  -2  -7   9  177.49   18.69
  -2   7   9  185.71   19.09
  -2  -7   9  170.92   19.84
  -2   7   9  196.04   13.84
  -2   7   8  291.65   23.99
   2   7  -8  318.52   21.76
   2  -7  -8  291.36   26.87
   2   7  -8  315.26   24.46
   2  -7  -8  305.47   23.11
  -2   7   8  299.53   22.43
  -2   7   8  297.37   22.10
  -2  -7   8  271.88   22.06
  -2  -7   8  299.63   24.72
  -2   7   8  309.55   16.71
   2  -7  -7 1175.11   31.00
  -2   7   7 1136.19   26.89
   2   7  -7 1205.53   42.57
   2  -7  -7 1185.29   41.70
  -2   7   7 1148.55   40.87
  -2   7   7 1122.04   43.13
   2   7  -7 1212.04   38.12
  -2   7   7 1177.03   30.24
  -2  -7   7 1127.48   44.06
   2  -7  -6  373.82   17.82
  -2  -7   6  367.30   12.64
   2  -7  -6  337.05   20.99
  -2   7   6  328.00   13.15
   2   7  -6  354.52   21.60
  -2   7   6  360.43   21.71
  -2   7   6  357.32   23.46
   2   7  -6  349.11   18.63
  -2  -7   6  332.23   23.36
  -2   7   6  359.52   15.53
   2   7  -5  246.52   13.66
  -2   7   5  243.96   18.26
   2   7  -5  240.86   14.29
  -2  -7   5  244.26   11.98
   2  -7  -5  249.09   14.52
   2  -7  -5  256.36   16.06
   2   7  -5  240.88   15.98
   2  -7  -5  260.24   14.45
  -2   7   5  241.07   17.05
   2  -7  -5  256.20   18.09
   2   7  -5  268.19   17.34
  -2  -7   5  233.35   18.57
  -2   7   5  230.77    9.62
   2   7  -4  381.89   10.94
   2  -7  -4  412.15   18.05
   2   7  -4  409.58   17.83
   2   7  -4  390.23   14.60
  -2  -7   4  430.21   17.28
   2   7  -4  406.85   15.60
  -2   7   4  384.20   20.84
   2  -7  -4  424.91   18.82
   2  -7  -4  410.19   17.96
   2  -7  -4  426.70   17.37
  -2   7   4  390.98   19.89
   2  -7  -4  383.31   20.30
   2   7  -4  414.88   19.69
  -2   7   4  431.52   20.43
  -2   7   4  374.62    8.73
  -2  -7   4  394.46   21.96
   2   7  -3  183.74   10.28
   2  -7  -3  177.03   10.08
   2   7  -3  178.83    8.12
   2   7  -3  168.32    7.63
   2   7  -3  157.64   10.70
  -2  -7   3  183.56   11.26
   2  -7  -3  180.59   12.01
  -2   7   3  167.32   13.46
   2  -7  -3  174.54    9.97
   2   7  -3  187.69   10.49
   2   7  -3  173.31    6.98
  -2   7   3  179.11   12.99
  -2   7   3  164.39   11.87
   2  -7  -3  158.31   14.21
  -2   7   3  182.99   13.93
   2  -7  -3  177.18   10.64
   2   7  -3  166.55   11.65
  -2  -7   3  160.54   13.28
  -2  -7   2    4.17    2.11
   2  -7  -2    2.59    1.60
   2   7  -2    2.13    1.75
  -2  -7   2    0.39    1.94
  -2   7   2   -0.34    1.85
   2   7  -2   -0.57    1.14
   2   7  -2   -1.40    2.94
   2   7  -2    1.84    0.82
   2  -7  -2    2.28    2.13
  -2  -7   2    2.35    1.64
  -2   7   2   -0.15    3.44
   2   7  -2    0.68    1.05
   2  -7  -2    1.51    2.54
  -2   7   2    3.32    3.01
   2  -7  -2   -0.51    5.28
  -2   7   2   -0.15    3.18
   2   7  -2   -0.30    3.75
   2  -7  -2    0.31    1.66
   2  -7  -2    1.34    1.19
  -2   7   2   -3.02    3.03
  -2  -7   2   -2.20    3.10
  -2   7   1  244.14    8.08
  -2  -7   1  237.37    7.90
  -2  -7   1  241.72   12.58
  -2   7   1  235.61   11.59
  -2   7   1  252.19   16.74
  -2  -7   1  265.18   14.15
  -2   7   1  235.04   12.53
   2   7  -1  235.70   13.57
  -2  -7   1  241.42   10.23
  -2   7   1  232.88    8.10
   2  -7  -1  223.60    8.18
  -2  -7   1  237.44    7.93
  -2   7   1  240.83   13.45
   2   7  -1  249.22    8.64
   2  -7  -1  250.85   14.07
  -2   7   1  217.94   12.58
  -2   7   1  225.62   13.21
   2  -7  -1  248.07   12.22
   2   7  -1  250.62   14.08
   2  -7  -1  228.75   16.48
   2   7  -1  255.43    8.89
   2  -7  -1  235.69    8.49
  -2   7   0  134.71    5.99
   2  -7   0  113.10    6.12
   2   7   0  129.85    6.33
  -2  -7   0  137.31    6.29
  -2   7   0  135.19    9.62
   2  -7   0  131.26    9.66
  -2  -7   0  121.61    6.40
  -2   7   0  124.53    7.24
   2   7   0  133.42    5.55
   2  -7   0  135.30    9.63
   2   7   0  125.72    9.91
  -2  -7   0  135.94    5.79
  -2   7   0  125.29    5.82
  -2  -7   0  123.22    6.06
   2   7   0  116.27   11.13
   2  -7   0  114.76    9.11
   2   7   0  121.67    9.88
  -2   7   0  128.00    9.43
   2  -7   0  149.73   10.17
   2  -7   0  121.62   11.04
  -2   7   0  129.02    9.85
  -2  -7   0  129.21    7.70
  -2  -7  -1 1542.12   28.31
  -2   7  -1 1688.05   32.89
   2   7   1 1664.10   26.69
   2  -7   1 1642.36   36.25
  -2   7  -1 1624.34   32.28
  -2  -7  -1 1810.90   28.16
   2   7   1 1657.83   35.78
   2   7   1 1639.21   27.45
   2  -7   1 1633.96   26.68
  -2   7  -1 1767.55   28.29
  -2  -7  -1 1786.69   25.90
   2   7   1 1628.92   35.48
   2   7   1 1620.71   40.66
  -2   7  -1 1636.57   34.90
   2  -7   1 1471.83   37.41
   2  -7   1 1630.85   36.41
  -2  -7  -1 1616.82   31.73
  -2   7  -1 1780.74   39.74
  -2  -7  -1 1656.49   20.50
  -2  -7  -2  652.51   20.23
  -2   7  -2  690.02   21.37
  -2   7  -2  710.67   21.02
   2   7   2  651.57   19.83
   2  -7   2  671.61   20.30
  -2   7  -2  694.09   23.25
   2  -7   2  682.71   23.44
   2   7   2  687.10   20.87
  -2  -7  -2  663.53   22.57
  -2  -7  -2  744.35   25.45
  -2  -7  -2  747.15   21.97
   2   7   2  665.99   23.00
   2   7   2  647.48   23.83
   2   7   2  661.19   26.27
  -2  -7  -2  672.09   16.53
  -2  -7  -2  700.85   26.23
   2  -7   2  689.23   25.52
   2   7   2  707.49   17.43
   2   7   3 1005.85   27.64
   2  -7   3  990.51   27.96
  -2   7  -3 1056.34   29.65
  -2  -7  -3 1009.33   31.95
   2   7   3 1005.63   29.10
   2  -7   3 1113.30   31.20
   2   7   3 1018.28   29.10
  -2  -7  -3 1174.30   32.71
  -2  -7  -3 1145.58   31.43
  -2  -7  -3 1101.84   33.03
   2   7   3  949.77   31.86
   2   7   3 1066.96   23.03
  -2  -7  -3  998.22   20.49
   2   7   3 1033.83   25.17
   2  -7   3 1039.94   33.39
   2  -7   4  712.94   26.81
   2   7   4  732.95   25.96
  -2  -7  -4  825.19   27.93
   2   7   4  758.10   25.49
   2   7   4  753.44   27.96
   2  -7   4  797.49   28.54
  -2   7  -4  741.39   26.31
  -2  -7  -4  688.53   29.92
   2   7   4  713.56   29.09
   2   7   4  728.24   19.78
   2  -7   4  744.37   31.11
   2   7   4  727.33   23.00
   2  -7   5 1060.43   35.44
   2   7   5 1040.09   33.72
   2   7   5 1049.52   31.14
  -2  -7  -5 1103.34   32.56
  -2  -7  -5 1040.33   39.42
   2   7   5 1043.96   35.68
  -2   7  -5 1070.86   34.63
   2   7   5 1049.08   37.01
   2   7   5 1045.53   26.06
   2  -7   5 1066.41   39.17
   2   7   5 1021.68   28.78
  -2  -7  -6  238.37   21.68
  -2   7  -6  248.00   18.54
   2   7   6  266.25   20.08
  -2  -7  -6  253.93   15.81
   2  -7   6  268.12   13.57
   2   7   6  259.38   16.07
   2   7   6  225.41   17.75
   2  -7   6  231.88   18.43
   2  -7   6  236.88   20.36
  -2   7  -7    8.25    5.58
  -2  -7  -7   -1.14    8.37
  -2  -7  -7    9.19    3.23
   2   7   7    5.58    6.63
   2  -7   7   12.29    3.00
   2  -7   7    0.21    6.55
   2   7   7   -1.33    6.47
   2  -7   7   13.08    7.03
  -2  -7  -8  204.37   23.07
  -2   7  -8  201.65   20.53
   2   7   8  210.78   20.43
   2   7   8  191.21   18.69
   2  -7   8  182.60   19.62
   2  -7   8  204.31   20.72
  -2  -7  -9  -18.01   11.12
  -2   7  -9  -17.37   13.22
  -2  -7  -9    7.37    9.96
  -2   7  -9    0.67    6.14
   2   7   9    6.22    7.14
   2   7   9   -3.00    7.52
   2  -7   9    2.79    6.66
   2  -7   9   -2.41    6.88
  -2   7 -10   44.94   13.91
  -2  -7 -10   46.39   11.91
  -2  -7 -10   66.47   15.48
  -2   7 -10   68.07   14.54
   2   7  10   54.18   12.11
   2   7  10   55.73   12.58
   2  -7  10   56.10   14.02
   2  -7  10   55.78   12.57
  -2   7 -11  109.88   20.68
  -2  -7 -11  105.47   17.86
  -2  -7 -11  108.27   19.88
  -2   7 -11  151.22   20.78
   2   7  11  112.10   17.10
   2   7  11  107.89   17.04
   2  -7  11   81.32   15.79
   2  -7  11  128.53   18.32
  -2   7 -12   27.36   11.68
  -2  -7 -12   39.89   11.66
  -2  -7 -12   30.31   12.39
  -2   7 -12   61.97   14.74
   2  -7  12   28.24   10.59
   2   7  12   30.91    9.95
   2   7  12   49.89   12.96
   2  -7  12   54.89   12.62
  -2   7 -13   26.54   11.17
   2  -7  13   37.45   11.39
  -2   8  13   64.73   14.52
  -2  -8  13   67.79   14.57
  -2   8  13   48.35   13.69
   2  -8 -13   72.25   15.53
  -2  -8  12    2.54    7.78
  -2   8  12   14.99    9.93
   2  -8 -12    2.27    5.34
   2  -8 -12   17.30    9.11
   2   8 -12   11.60    9.86
   2   8 -12   19.58    8.38
   2  -8 -12   40.00   15.09
  -2   8  12   18.02    9.65
   2   8 -12    7.25    7.48
  -2  -8  12    6.38    7.57
  -2  -8  11  148.80   19.69
  -2   8  11  166.41   20.75
   2  -8 -11  165.66   19.42
   2  -8 -11  183.94   21.81
   2   8 -11  187.02   23.82
   2  -8 -11  164.74   24.74
   2   8 -11  165.37   19.69
  -2   8  11  139.38   18.57
   2   8 -11  151.85   18.17
  -2  -8  11  148.93   20.40
   2   8 -10   58.05   12.00
   2  -8 -10   50.98   15.15
  -2   8  10   41.68   11.57
  -2   8  10   48.90   11.64
   2   8 -10   60.01   14.86
   2  -8 -10   65.34   13.64
   2  -8 -10   33.04    9.23
  -2  -8  10   42.55   12.01
  -2   8  10   48.20   11.72
  -2  -8  10   50.28   12.02
   2   8  -9   -6.63    5.97
  -2   8   9   -3.28    7.52
   2  -8  -9  -12.80   11.63
  -2   8   9    0.73    6.01
   2  -8  -9    7.95    6.83
   2  -8  -9   -3.97    6.56
   2   8  -9    3.11    7.38
  -2   8   9   12.00    7.29
  -2  -8   9    1.49    6.54
  -2  -8   9   -1.66    8.11
  -2   8   9    0.59    2.68
   2  -8  -8    7.62    7.74
  -2   8   8   22.04    9.42
   2   8  -8   14.17    6.14
   2  -8  -8   16.57    6.91
   2  -8  -8   17.84    7.61
   2   8  -8   15.56    7.88
  -2   8   8    9.03    7.18
  -2   8   8   19.68    8.15
  -2  -8   8   23.82    9.00
  -2  -8   8    6.08    6.54
  -2   8   8   15.32    4.54
   2  -8  -7  190.66   13.43
   2  -8  -7  182.86   16.81
   2  -8  -7  182.23   17.53
   2   8  -7  191.10   17.56
  -2   8   7  190.18   17.75
  -2  -8   7  169.36    7.87
  -2   8   7  172.79   19.24
   2   8  -7  177.19   14.86
  -2   8   7  173.32   10.24
  -2  -8   7  174.12   18.41
  -2   8   7  188.23   11.44
   2   8  -6   83.51    9.17
  -2   8   6   78.48   12.21
  -2  -8   6   82.62    7.00
   2  -8  -6   88.79    9.37
   2  -8  -6   74.22   10.77
   2   8  -6   81.06   11.07
   2  -8  -6   66.73    9.89
  -2   8   6   82.68   11.08
   2   8  -6   97.25   13.04
  -2  -8   6   69.87   12.41
  -2   8   6   81.61    7.17
  -2   8   6   75.81    6.01
   2   8  -5  723.17   17.13
   2   8  -5  743.61   23.11
  -2   8   5  759.15   31.46
   2  -8  -5  783.45   27.26
   2   8  -5  761.06   24.76
  -2  -8   5  812.94   24.05
   2  -8  -5  770.17   30.55
   2   8  -5  756.35   27.41
   2  -8  -5  784.42   27.71
  -2   8   5  740.44   29.68
   2  -8  -5  753.33   30.50
   2   8  -5  769.06   29.28
  -2   8   5  708.54   14.41
  -2  -8   5  728.06   32.24
   2   8  -4  213.14    8.50
   2  -8  -4  223.25   13.19
   2   8  -4  217.18   12.93
   2   8  -4  219.08   10.70
  -2   8   4  200.15   15.86
   2   8  -4  225.36   11.30
  -2  -8   4  233.81   13.54
   2  -8  -4  219.41   14.29
   2  -8  -4  226.06   13.27
   2  -8  -4  203.92   15.04
  -2   8   4  203.04   14.84
   2  -8  -4  201.10   15.64
   2  -8  -4  226.58   13.15
   2   8  -4  205.06   14.44
  -2  -8   4  223.07   17.15
   2   8  -3   17.97    2.67
   2   8  -3   16.36    2.97
   2  -8  -3   15.52    2.89
   2   8  -3   19.15    3.10
   2  -8  -3   17.87    4.34
  -2   8   3   19.01    7.57
  -2  -8   3   19.29    4.04
   2   8  -3   17.01    2.69
   2  -8  -3   15.80    3.67
   2   8  -3   16.86    3.68
   2  -8  -3   15.54    3.37
  -2   8   3   15.91    5.14
  -2   8   3   14.00    4.89
   2  -8  -3   24.69    5.95
   2   8  -3   12.43    4.55
   2  -8  -3    7.90    4.27
   2  -8  -3   18.24    3.77
  -2   8   3   21.49    5.18
  -2  -8   3    7.13    4.33
  -2  -8   2  119.53    7.69
   2  -8  -2   97.57    6.61
   2   8  -2  105.11    6.90
  -2   8   2  105.18    6.58
  -2  -8   2  105.45    6.76
  -2  -8   2  104.72    4.23
   2  -8  -2  115.64   10.01
   2   8  -2  109.84    9.82
  -2  -8   2  123.81   10.08
  -2   8   2   96.37    9.06
   2  -8  -2  116.54    9.42
  -2   8   2  104.00    9.51
   2  -8  -2  107.99   10.90
  -2   8   2  100.20   10.06
   2  -8  -2   95.31   11.77
  -2  -8   2  148.11   12.14
   2  -8  -2  122.38    9.13
   2   8  -2  113.33   10.06
  -2  -8   2  108.60   10.01
  -2   8   2  124.77   12.03
  -2   8   1 2636.94   25.85
  -2  -8   1 2689.15   26.13
  -2  -8   1 2617.52   42.43
  -2   8   1 2994.22   60.39
  -2   8   1 2770.77   41.07
   2  -8  -1 2500.35   55.44
   2   8  -1 2681.61   48.10
  -2  -8   1 3042.24   51.40
  -2   8   1 2668.71   42.88
   2   8  -1 2823.28   29.55
  -2   8   1 2686.46   26.51
  -2  -8   1 2725.41   26.45
  -2   8   1 2620.49   47.19
  -2  -8   1 2861.43   38.38
   2  -8  -1 2698.29   28.49
  -2   8   1 2658.04   45.83
   2  -8  -1 2843.42   50.90
  -2   8   1 2556.26   45.79
   2   8  -1 2686.16   47.65
   2  -8  -1 2946.33   44.87
   2  -8  -1 2755.95   29.49
   2   8  -1 2929.73   30.68
   2   8   0  110.22    5.44
   2  -8   0   96.96    5.21
  -2   8   0  113.72    5.08
   2  -8   0  101.77    9.31
  -2  -8   0  104.60    4.95
  -2   8   0  104.04    6.15
  -2  -8   0  107.80    5.53
   2   8   0  112.37    5.51
   2  -8   0  114.70    9.36
  -2   8   0  105.41    8.19
  -2  -8   0  112.95    5.80
   2   8   0  113.60   10.47
  -2  -8   0  110.46    5.16
  -2  -8   0  104.93    7.92
  -2   8   0  106.72    5.05
  -2   8   0  105.02    9.06
   2   8   0  108.47   16.27
   2  -8   0  102.21    9.11
   2  -8   0  131.94   10.21
   2   8   0  109.88   10.01
  -2   8   0  101.18    9.32
   2  -8   0  108.91   11.03
  -2  -8   0   96.35    7.16
  -2   8   0  108.66    9.39
  -2   8  -1  182.16   11.33
   2  -8   1  181.40   11.94
   2  -8   1  201.52   13.37
   2   8   1  203.46    9.80
  -2  -8  -1  203.14    9.69
   2   8   1  187.33   13.23
  -2  -8  -1  206.41    8.38
  -2   8  -1  203.08    9.21
   2   8   1  196.46   15.22
   2   8   1  185.52   12.82
  -2   8  -1  186.44   13.28
   2  -8   1  202.14   13.72
   2  -8   1  170.61   14.36
  -2  -8  -1  165.29   11.90
  -2  -8  -1  181.53    7.51
  -2   8  -1  195.06   13.77
  -2   8  -2  138.93    9.38
  -2  -8  -2  129.58    9.07
  -2   8  -2  135.70   10.00
   2   8   2  129.24    9.02
   2  -8   2  136.15    9.18
   2   8   2  136.06    9.66
   2  -8   2  138.52   11.25
  -2   8  -2  135.60   10.78
  -2  -8  -2  153.24   10.18
  -2  -8  -2  156.95   12.29
   2   8   2  128.44   10.98
   2   8   2  118.03   12.09
   2   8   2  117.55   10.61
  -2  -8  -2  116.18    7.85
   2   8   2  128.58    8.20
   2  -8   2  133.28   11.83
  -2  -8  -2  134.92   11.54
  -2   8  -3  409.03   17.68
   2  -8   3  393.50   17.76
   2   8   3  385.80   17.35
  -2  -8  -3  386.33   20.60
   2   8   3  415.75   19.33
  -2   8  -3  417.39   19.17
   2  -8   3  406.38   19.32
   2   8   3  422.19   20.17
  -2  -8  -3  437.88   19.67
  -2  -8  -3  456.51   21.50
  -2  -8  -3  422.86   21.36
   2   8   3  400.31   22.53
  -2  -8  -3  386.51   13.59
   2  -8   3  395.02   21.96
   2   8   3  425.24   15.23
   2   8   4  331.13   17.41
   2  -8   4  335.31   18.19
   2   8   4  331.45   17.91
  -2  -8  -4  379.55   19.97
   2  -8   4  338.16   18.84
  -2  -8  -4  325.37   20.79
  -2   8  -4  344.88   18.54
   2   8   4  337.53   19.37
   2   8   4  295.57   19.16
   2   8   4  341.76   14.58
   2  -8   4  366.78   22.73
   2   8   4  323.93   15.02
   2   8   5  832.33   30.23
   2  -8   5  788.73   30.99
  -2  -8  -5  899.72   31.19
   2   8   5  878.19   30.33
   2   8   5  891.27   33.30
  -2   8  -5  845.70   30.57
  -2  -8  -5  806.92   35.97
   2   8   5  835.70   33.42
   2   8   5  829.89   23.50
   2  -8   5  870.05   36.44
   2   8   5  830.81   25.58
  -2   8  -6    9.77    5.55
  -2  -8  -6   -3.54    9.12
   2   8   6   -1.23    7.34
   2  -8   6    6.04    2.53
   2  -8   6    0.77    5.25
   2   8   6    7.71    4.92
   2  -8   6   12.65    7.23
  -2   8  -7   26.65    8.10
  -2  -8  -7   22.88    8.08
   2  -8   7   31.67    4.88
   2   8   7   24.50    8.48
   2  -8   7   18.98    8.01
   2  -8   7   13.50    7.05
   2   8   7   20.53    6.99
  -2  -8  -8   76.65   13.55
   2   8   8   92.19   13.78
   2  -8   8   87.81   14.53
   2   8   8   98.63   15.05
  -2   8  -8   97.61   14.18
  -2  -8  -8   95.79   17.05
   2  -8   8   87.06   14.72
  -2  -8  -9   83.43   14.26
  -2   8  -9   82.07   14.47
   2  -8   9   89.67   15.16
   2   8   9   95.51   14.54
   2   8   9   96.37   15.48
  -2   8  -9  100.02   15.69
  -2  -8  -9  121.85   19.93
   2  -8   9  107.15   16.02
  -2   8 -10    9.60    8.19
  -2  -8 -10    1.64    7.35
   2  -8  10    7.69    9.31
   2   8  10   -8.38    7.78
   2   8  10    6.22    7.03
  -2   8 -10    5.38    6.77
  -2  -8 -10   13.26   10.92
   2  -8  10   22.55   10.56
  -2   8 -11   63.73   16.21
  -2  -8 -11   50.81   12.90
   2   8  11   50.04   12.62
   2  -8  11   53.44   13.47
   2   8  11   41.57   11.93
  -2  -8 -11   56.88   14.54
  -2   8 -11   56.31   13.01
   2  -8  11   62.39   13.86
  -2  -8 -12    0.24    7.00
  -2   8 -12  -13.58    9.92
   2  -8  12   -8.28    9.49
   2   8  12  -15.62    9.79
   2   8  12   -0.10    6.68
   2  -8  12   13.01    8.41
  -2   8 -12   -5.73    8.69
  -2  -8 -12  -13.76   12.15
   2  -8  13   74.91   15.43
  -2   8 -13   76.59   16.19
  -2   9  13    0.24    5.72
  -2  -9  13    5.44    7.72
   2  -9 -12   93.03   15.55
  -2  -9  12   90.29   16.65
  -2   9  12   89.01   16.01
   2  -9 -12  122.77   18.89
   2   9 -12  129.10   20.91
   2  -9 -12  106.70   21.12
  -2   9  12   98.60   16.50
   2   9 -12   79.06   14.73
  -2  -9  12   80.13   15.96
  -2   9  11   25.54    9.52
  -2  -9  11   20.92    8.87
   2   9 -11   64.79   15.23
   2  -9 -11   54.67   13.25
   2  -9 -11   38.71   10.43
   2   9 -11   39.81   10.63
   2  -9 -11   23.87   11.47
  -2   9  11   27.27    9.67
   2   9 -11   23.11    8.83
  -2  -9  11   40.22   12.42
  -2   9  10  231.95   22.47
  -2  -9  10  215.47   22.23
   2   9 -10  282.92   26.75
   2  -9 -10  285.91   25.01
   2  -9 -10  251.03   23.09
   2   9 -10  272.58   22.76
  -2   9  10  266.14   25.55
   2  -9 -10  262.54   28.94
  -2   9  10  238.06   22.60
   2   9 -10  250.52   22.18
  -2  -9  10  243.69   24.58
  -2  -9   9   21.42    8.25
  -2   9   9   34.18    9.99
   2  -9  -9   35.90   10.47
   2  -9  -9   35.39    9.18
   2   9  -9   30.67    9.66
   2   9  -9   33.33    8.40
   2  -9  -9   29.71    9.32
  -2   9   9   29.84   10.55
  -2   9   9   39.86   10.04
   2   9  -9   32.11    8.92
  -2  -9   9   33.03   10.14
  -2  -9   8  152.81   16.40
  -2   9   8  156.91   16.12
  -2   9   8  167.24   19.21
   2  -9  -8  150.89   20.23
   2   9  -8  184.33   15.99
   2  -9  -8  174.22   17.68
   2   9  -8  168.59   17.79
   2  -9  -8  162.73   17.21
  -2   9   8  154.67   17.13
   2   9  -8  168.26   17.20
  -2   9   8  185.46   11.18
  -2  -9   8  155.99   18.60
   2   9  -7  480.09   16.32
  -2  -9   7  457.98   25.87
   2   9  -7  538.34   24.50
  -2   9   7  492.68   29.59
  -2  -9   7  500.03   16.39
   2   9  -7  532.79   28.09
   2  -9  -7  516.49   27.03
   2  -9  -7  532.54   28.75
  -2   9   7  496.64   28.30
   2   9  -7  514.62   27.50
  -2   9   7  513.78   17.41
  -2  -9   7  513.04   31.11
  -2   9   7  460.17   14.83
   2   9  -6  177.61    9.28
   2   9  -6  191.29   13.48
  -2   9   6  172.85   17.08
  -2  -9   6  201.12   12.39
   2   9  -6  186.19   15.54
   2  -9  -6  182.30   16.51
   2  -9  -6  180.57   14.99
  -2   9   6  179.13   16.30
   2   9  -6  191.31   16.98
  -2  -9   6  194.55   18.90
  -2   9   6  183.93    9.83
  -2   9   6  167.96    7.64
   2   9  -5   41.79    4.31
   2   9  -5   43.04    5.70
   2   9  -5   45.40    6.18
  -2   9   5   46.21    9.83
  -2  -9   5   49.17    6.72
   2  -9  -5   46.79    7.99
   2  -9  -5   46.94    7.56
   2   9  -5   47.79    8.06
  -2   9   5   43.20    8.17
   2  -9  -5   48.98    8.79
   2   9  -5   46.32    9.60
  -2  -9   5   38.43    7.99
   2   9  -4    6.51    1.89
   2  -9  -4    7.94    2.67
   2   9  -4    7.97    2.91
   2   9  -4   10.11    3.45
  -2  -9   4    7.96    2.79
  -2   9   4    5.35    5.66
   2   9  -4    6.97    2.63
   2  -9  -4    6.95    3.36
   2  -9  -4    4.48    4.76
   2  -9  -4    7.43    3.68
  -2   9   4   10.14    4.74
   2   9  -4    5.33    4.54
   2  -9  -4   11.76    5.51
  -2  -9   4    4.01    5.28
   2   9  -3    1.87    1.32
   2   9  -3    0.56    1.95
   2  -9  -3    2.59    2.26
   2   9  -3    7.61    2.39
  -2  -9   3    2.30    1.97
  -2   9   3   10.34    6.84
   2   9  -3    0.79    2.30
   2  -9  -3    2.44    2.76
  -2   9   3    3.98    4.48
  -2   9   3    4.17    4.35
   2   9  -3   -4.19    6.68
   2  -9  -3   -8.84    6.54
   2  -9  -3    3.76    2.29
  -2   9   3    2.68    2.74
  -2  -9   3   -2.20    5.34
  -2  -9   2   10.25    3.38
   2  -9  -2    9.41    2.33
   2   9  -2    8.72    2.42
  -2  -9   2    9.17    1.45
  -2   9   2    1.78    4.31
   2  -9  -2    6.08    2.84
   2   9  -2   -0.85    4.92
   2  -9  -2    3.49    2.35
  -2  -9   2    9.09    3.43
  -2   9   2    1.79    3.44
   2  -9  -2    8.84    3.68
  -2   9   2    0.85    3.67
   2   9  -2    6.87    4.20
   2  -9  -2    5.14    4.45
   2  -9  -2    3.80    1.81
  -2   9   2    6.59    3.23
  -2  -9   2    6.41    3.53
  -2   9   2    7.28    2.41
   2   9  -1   67.31    5.03
   2  -9  -1   65.36    4.90
  -2  -9   1   68.15    6.84
  -2  -9   1   62.11    3.87
  -2   9   1   65.73    3.95
  -2   9   1   70.47    5.43
  -2  -9   1   67.38    4.65
  -2   9   1   65.77    7.61
   2   9  -1   68.00    8.84
   2   9  -1   75.90    5.02
  -2   9   1   70.23    4.10
  -2   9   1   64.70    7.74
  -2  -9   1   60.06    3.88
   2  -9  -1   72.60    4.98
  -2   9   1   60.51    8.26
   2  -9  -1   72.30    8.92
   2  -9  -1   71.61    7.49
   2   9  -1   60.90    8.73
  -2   9   1   56.52    8.90
   2  -9  -1   62.77   11.23
  -2  -9   1   61.42    6.91
  -2   9   1   66.49    6.72
  -2   9   1   67.26    9.58
   2   9   0  119.84    5.21
  -2  -9   0  113.76    4.79
   2  -9   0  105.65    5.05
   2  -9   0  106.44    9.63
  -2   9   0  124.88    4.90
  -2   9   0  108.04    5.95
  -2  -9   0  111.22    5.03
   2  -9   0  118.80    9.82
   2   9   0  118.78    6.08
  -2  -9   0  115.34    6.32
  -2   9   0  107.07    8.73
   2   9   0  109.20   10.81
  -2   9   0  101.15    9.37
  -2  -9   0  104.97    8.60
  -2  -9   0  111.79    4.94
   2   9   0   99.68   11.56
   2  -9   0  108.76    9.90
   2  -9   0  137.64   11.07
  -2   9   0   93.76    9.41
   2   9   0  111.22   11.12
  -2  -9   0  108.33    8.07
  -2   9   0  117.65    9.84
   2  -9   0  102.23   11.27
   2  -9   1  788.58   25.31
  -2   9  -1  765.49   24.59
  -2   9  -1  792.98   16.95
   2   9   1  750.00   19.55
   2  -9   1  804.01   28.03
  -2  -9  -1  797.91   19.54
   2   9   1  757.42   27.13
   2   9   1  712.35   29.47
   2  -9   1  790.34   25.81
   2   9   1  725.78   26.25
  -2   9  -1  755.43   26.23
  -2   9  -1  793.57   28.33
   2  -9   1  702.93   28.51
   2  -9   1  789.93   27.27
  -2  -9  -1  730.12   16.82
  -2  -9  -1  721.52   25.30
  -2   9  -2   28.08    4.88
  -2   9  -2   26.79    4.17
  -2  -9  -2   24.84    4.19
   2   9   2   23.62    4.40
   2  -9   2   23.35    4.08
   2   9   2   27.08    5.12
  -2   9  -2   19.14    4.88
   2  -9   2   28.81    5.49
  -2  -9  -2   27.29    5.53
  -2  -9  -2   25.55    4.44
   2   9   2   25.50    6.10
  -2  -9  -2   24.43    5.69
   2   9   2   22.02    6.60
   2   9   2   16.37    5.01
  -2  -9  -2   23.96    4.30
  -2   9  -2   53.70   10.76
   2  -9   2   22.93    5.96
  -2   9  -3  245.79   13.99
   2   9   3  242.99   14.13
   2  -9   3  240.35   14.01
  -2   9  -3  229.51   14.81
   2  -9   3  244.31   15.34
  -2  -9  -3  237.48   15.98
   2   9   3  237.89   14.64
  -2  -9  -3  260.20   15.28
   2   9   3  224.14   15.30
  -2  -9  -3  240.96   17.24
   2   9   3  245.19   18.20
  -2  -9  -3  243.59   11.68
   2  -9   3  242.79   17.89
   2   9   3  264.62   12.40
  -2   9  -4  388.87   18.22
   2   9   4  382.81   18.80
   2  -9   4  373.71   19.00
  -2  -9  -4  383.98   22.66
   2   9   4  389.92   20.61
  -2   9  -4  381.60   19.94
   2  -9   4  405.54   20.82
   2   9   4  378.40   20.20
  -2  -9  -4  415.66   21.69
   2   9   4  372.96   22.54
   2   9   4  395.37   15.78
   2  -9   4  420.60   24.06
   2  -9   5  253.91   17.55
   2   9   5  261.94   17.07
   2  -9   5  269.84   15.85
   2   9   5  264.02   17.34
  -2  -9  -5  257.22   20.71
   2   9   5  281.74   19.47
  -2   9  -5  253.41   17.42
   2   9   5  238.97   18.43
   2   9   5  271.06   14.15
   2  -9   5  270.21   21.33
   2   9   5  258.97   13.94
   2   9   6  194.52   17.36
  -2   9  -6  218.56   17.54
  -2  -9  -6  206.13   19.96
   2   9   6  216.11   18.95
   2  -9   6  234.78   14.48
   2  -9   6  211.58   19.64
   2   9   6  192.36   16.00
   2  -9   6  178.30   16.27
   2  -9   7    8.97    6.27
   2   9   7    2.00    6.32
   2   9   7    7.15    6.42
  -2   9  -7   19.81    8.56
  -2  -9  -7   -2.02    8.56
   2  -9   7   20.10    8.91
  -2  -9  -8  387.06   26.99
  -2   9  -8  372.99   28.69
   2   9   8  362.67   25.07
   2  -9   8  372.61   27.20
   2   9   8  390.99   27.42
  -2   9  -8  433.51   27.92
  -2  -9  -8  397.64   31.92
   2  -9   8  407.82   28.89
  -2  -9  -9   23.78    8.79
  -2   9  -9   26.16    8.08
   2  -9   9   45.21   11.71
   2   9   9   36.67    9.86
   2   9   9   49.41   11.24
  -2  -9  -9   47.92   14.39
  -2   9  -9   48.87   11.35
   2  -9   9   39.27   11.63
  -2   9 -10  234.87   26.74
  -2  -9 -10  244.47   24.65
   2   9  10  228.88   22.70
   2  -9  10  215.98   23.09
   2   9  10  260.73   25.00
  -2   9 -10  247.45   24.37
  -2  -9 -10  255.31   29.18
   2  -9  10  217.06   23.49
  -2   9 -11   23.18   11.37
  -2  -9 -11   25.11   10.23
   2  -9  11   19.54    8.74
   2   9  11   19.05    9.14
   2   9  11   18.97    9.06
  -2   9 -11   24.64    9.76
  -2  -9 -11   13.81    8.46
   2  -9  11   38.73   11.30
  -2  -9 -12   26.66   10.46
  -2   9 -12   37.62   14.15
   2   9  12   16.75    8.82
   2  -9  12    9.60    7.93
   2   9  12   26.67    9.93
   2  -9  12   28.38   10.52
  -2   9 -12   26.32    9.74
  -2  -9 -12   19.36   11.25
  -2  10  13   -1.55    6.03
   2 -10 -12    8.83    6.71
  -2 -10  12    7.64    6.33
  -2  10  12   -2.05    6.94
   2 -10 -12   20.51    9.16
   2  10 -12   42.80   13.31
   2 -10 -12   20.65   13.34
  -2  10  12   14.90    8.08
   2  10 -12    6.99    6.39
  -2 -10  12   17.09   10.54
  -2 -10  11  152.46   20.16
  -2  10  11  158.30   20.09
   2 -10 -11  190.40   21.33
   2 -10 -11  159.07   19.11
   2  10 -11  195.67   23.37
   2  10 -11  176.48   19.87
   2 -10 -11  167.54   24.79
  -2  10  11  178.02   20.58
   2  10 -11  143.61   18.47
  -2 -10  11  177.16   22.69
  -2 -10  10   -6.35    7.37
  -2  10  10   -4.31    7.77
   2  10 -10   14.98    8.96
   2 -10 -10    4.83    6.80
   2 -10 -10  -12.25    7.89
  -2  10  10    2.31    7.88
   2 -10 -10   -1.08    8.91
   2  10 -10    6.53    6.08
  -2  10  10   -0.69    6.20
   2  10 -10    2.42    5.96
  -2 -10  10   -5.29    8.49
  -2  10   9   84.63   13.45
  -2 -10   9   71.54   12.45
   2 -10  -9   92.21   14.43
   2  10  -9  103.92   15.83
   2 -10  -9   88.83   13.97
   2 -10  -9   73.09   15.81
   2  10  -9   92.49   12.55
  -2  10   9   98.70   16.25
  -2  10   9   93.18   14.14
   2  10  -9   68.07   11.70
  -2 -10   9   81.36   14.48
  -2  10   8  104.90   13.58
  -2 -10   8   90.71   13.51
   2 -10  -8   96.63   13.82
   2  10  -8  102.60   14.15
   2 -10  -8  110.03   14.12
  -2  10   8   98.66   15.24
   2  10  -8  105.67   12.12
   2 -10  -8   82.89   15.90
  -2  10   8  100.87   13.88
   2  10  -8   96.76   13.65
  -2  10   8   97.74    7.45
  -2 -10   8  100.54   15.96
  -2  10   7  153.41   14.83
  -2 -10   7  146.44   14.92
   2  10  -7  167.75   13.65
  -2  10   7  146.63   17.39
   2 -10  -7  166.55   15.69
   2  10  -7  157.03   15.73
   2 -10  -7  157.55   16.77
  -2  10   7  165.08   16.89
   2  10  -7  163.87   17.30
  -2 -10   7  136.58   17.12
  -2  10   7  156.30    8.76
   2  10  -6   37.25    4.37
   2  10  -6   36.97    6.41
  -2  10   6   30.83    8.51
  -2 -10   6   36.47    6.16
   2 -10  -6   41.26    7.93
   2  10  -6   33.56    7.41
   2 -10  -6   41.30    9.58
  -2  10   6   38.82    8.11
   2  10  -6   44.93   10.30
   2 -10  -6   42.56    9.67
  -2  10   6   38.83    4.23
  -2 -10   6   35.99    9.64
   2  10  -5  121.34    7.67
   2  10  -5  134.19   10.02
  -2  10   5  131.96   14.52
   2  10  -5  124.77    9.64
  -2 -10   5  142.88   11.77
   2 -10  -5  139.36   14.10
   2  10  -5  127.20   11.24
   2 -10  -5  124.37   11.29
  -2  10   5  125.90   12.81
   2  10  -5  134.25   13.51
   2 -10  -5  124.29   13.72
  -2 -10   5  106.13   13.22
   2 -10  -4  239.62   13.47
   2  10  -4  239.44   13.42
   2  10  -4  236.74   11.22
   2  10  -4  227.24   10.92
  -2  10   4  240.62   17.33
   2 -10  -4  248.89   13.60
   2  10  -4  227.88   10.02
   2 -10  -4  239.25   17.29
  -2  10   4  214.78   15.67
   2 -10  -4  233.07   18.23
   2  10  -4  224.59   16.59
  -2 -10   4  233.59   18.37
   2  10  -3 3654.59   45.42
   2  10  -3 3695.17   31.93
   2  10  -3 3797.62   34.64
  -2  10   3 3566.07   60.36
   2 -10  -3 3592.38   31.98
   2  10  -3 3434.45   40.27
  -2  10   3 3656.88   61.51
  -2  10   3 3469.77   59.81
   2 -10  -3 3626.33   74.60
   2  10  -3 3600.93   62.10
   2 -10  -3 3350.16   68.48
  -2 -10   3 3707.36   64.86
  -2  10   3 3571.28   39.37
   2 -10  -2   34.41    3.78
  -2 -10   2   43.01    5.57
   2  10  -2   40.11    4.34
  -2 -10   2   36.05    2.78
   2 -10  -2   40.85    6.01
   2  10  -2   30.31    6.39
  -2  10   2   33.17    6.22
   2  10  -2   41.61    4.61
   2 -10  -2   39.90    4.23
   2 -10  -2   41.31    7.60
  -2  10   2   44.37    7.75
   2  10  -2   45.13    8.05
  -2  10   2   39.66    6.96
  -2  10   2   43.77    8.01
   2 -10  -2   26.73    7.34
  -2 -10   2   36.33    6.66
  -2  10   2   42.85    4.98
   2 -10  -1   11.95    2.09
  -2 -10   1   16.99    4.15
   2  10  -1   11.29    1.76
  -2 -10   1   14.28    2.01
  -2  10   1   13.50    2.41
  -2 -10   1   18.32    2.63
   2  10  -1   16.89    1.72
  -2 -10   1   15.13    2.63
   2  10  -1   12.48    4.76
  -2  10   1   19.12    5.37
   2  10  -1   10.45    1.64
   2 -10  -1   10.04    1.68
  -2  10   1   12.52    5.14
   2 -10  -1   22.93    5.40
   2  10  -1   18.59    6.56
  -2  10   1   14.85    5.17
   2 -10  -1   33.97    8.49
  -2  10   1   17.38    3.84
  -2  10   1   20.80    5.86
  -2 -10   1   12.73    3.61
   2 -10   0   44.97    7.23
  -2 -10   0   42.40    6.26
  -2 -10   0   44.63    2.64
  -2  10   0   40.34    3.14
   2 -10   0   49.51    6.63
   2  10   0   43.39    4.11
  -2  10   0   39.79    5.67
  -2 -10   0   44.03    4.16
   2  10   0   35.60    7.16
  -2  10   0   44.69    6.46
   2  10   0   39.74    8.23
   2 -10   0   52.34    6.95
  -2  10   0   36.78    7.07
   2  10   0   44.93    8.86
  -2 -10   0   38.21    4.90
  -2 -10   0   42.96    6.79
  -2  10   0   46.54    6.78
   2 -10   0   35.65    7.37
  -2  10  -1 1936.07   40.76
   2 -10   1 2030.44   42.57
   2  10   1 2098.60   30.36
   2  10   1 1878.17   32.00
   2 -10   1 2032.19   45.86
   2  10   1 1871.11   46.18
  -2 -10  -1 2031.08   32.36
  -2 -10  -1 1992.71   40.85
   2  10   1 1905.72   50.73
   2  10   1 1919.71   44.62
   2 -10   1 2057.75   43.59
  -2  10  -1 1869.59   43.15
   2 -10   1 1786.75   46.85
   2 -10   1 1924.72   43.83
  -2 -10  -1 1955.70   29.46
  -2 -10  -1 1863.99   42.50
  -2  10  -1 2018.35   45.99
  -2  10  -2  302.29   15.84
  -2 -10  -2  269.97   13.25
  -2  10  -2  300.66   13.29
   2  10   2  286.36   12.98
   2 -10   2  283.38   12.65
   2 -10   2  295.52   17.02
  -2  10  -2  280.86   15.41
   2  10   2  283.13   14.28
   2  10   2  281.70   17.77
  -2 -10  -2  300.17   14.41
   2  10   2  266.17   16.92
   2  10   2  275.44   19.24
  -2 -10  -2  261.15   14.99
  -2  10  -2  296.83   18.73
   2 -10   2  267.57   17.92
  -2 -10  -2  298.49   17.35
  -2  10  -3  279.82   15.32
  -2  10  -3  288.26   15.18
  -2 -10  -3  258.51   14.24
   2 -10   3  260.87   14.50
   2  10   3  283.95   15.02
   2  10   3  277.25   16.22
  -2 -10  -3  262.35   17.36
   2 -10   3  295.04   17.05
  -2  10  -3  296.08   16.80
   2  10   3  267.41   17.73
  -2 -10  -3  289.28   19.62
   2  10   3  266.51   19.13
  -2 -10  -3  266.37   13.36
  -2  10  -3  319.84   20.63
   2  10   3  292.90   13.51
   2 -10   3  289.61   19.88
   2 -10   4   28.07    5.96
   2  10   4   22.15    4.96
   2  10   4   27.60    6.33
  -2 -10  -4   13.48    5.15
  -2  10  -4   32.76    6.55
   2 -10   4   30.17    6.32
   2  10   4   23.38    4.88
  -2 -10  -4   39.47    7.95
   2  10   4   35.28    8.25
  -2 -10  -4   33.46    5.15
   2  10   4   36.12    5.11
   2 -10   4   36.29    7.96
   2  10   5   49.10    7.90
   2 -10   5   49.65    8.06
   2  10   5   36.26    6.17
  -2 -10  -5   32.57    8.38
  -2  10  -5   42.07    7.65
   2  10   5   55.27    9.49
   2  10   5   54.52   10.74
   2  10   5   40.62    5.65
   2 -10   5   40.46    9.61
   2 -10   6   64.15   10.59
   2  10   6   70.59   10.50
   2  10   6   59.99   10.87
  -2  10  -6   69.35   10.64
  -2 -10  -6   67.28   13.36
   2  10   6   59.96   11.42
   2 -10   6   67.68   12.75
  -2 -10  -7  325.03   22.56
   2  10   7  321.20   21.76
   2 -10   7  303.06   22.52
   2  10   7  324.10   23.76
  -2  10  -7  343.66   23.18
  -2 -10  -7  323.43   26.70
   2 -10   7  355.25   26.66
  -2 -10  -8   -5.24    7.40
  -2  10  -8   -5.15   10.42
   2 -10   8    6.50    7.05
   2  10   8   -0.45    6.62
   2  10   8   -6.27    8.65
  -2  10  -8    5.26    6.11
  -2 -10  -8   -5.36    9.68
   2 -10   8    0.82    7.34
  -2  10  -9  328.58   29.08
  -2 -10  -9  333.47   26.76
   2 -10   9  310.57   26.17
   2  10   9  317.33   25.27
   2  10   9  363.40   27.85
  -2 -10  -9  320.36   30.52
  -2  10  -9  346.21   26.05
   2 -10   9  380.15   29.92
  -2  10 -10   15.79    8.90
  -2 -10 -10   34.12   10.67
   2  10  10   28.20   10.30
   2 -10  10   42.63   12.47
   2  10  10   31.33   10.57
  -2 -10 -10   46.20   16.02
  -2  10 -10   32.31   10.96
   2 -10  10   40.13   12.38
  -2 -10 -11   -3.62    7.11
  -2  10 -11    0.93    8.55
   2 -10  11   -9.05    8.62
   2  10  11    3.63    6.24
   2  10  11    0.85    7.05
  -2 -10 -11  -13.92   12.07
  -2  10 -11   13.57    8.09
   2 -10  11    6.14    7.33
  -2 -10 -12   -4.77    7.26
  -2  10 -12   -1.37    7.51
   2 -10  12    1.20    6.81
   2  10  12    3.92    6.47
   2  10  12   18.86   10.21
  -2 -10 -12   -3.57    9.60
  -2  10 -12    6.04    5.96
   2 -10  12   13.48    8.05
   2 -11 -12  287.54   33.48
   2  11 -12  296.91   29.28
   2 -11 -12  255.58   25.28
  -2  11  12  226.89   24.32
  -2 -11  12  223.77   24.91
  -2  11  12  222.49   23.95
   2  11 -12  204.65   22.69
  -2 -11  12  262.51   27.88
   2 -11 -11    1.64    6.09
  -2 -11  11    5.55    6.66
  -2  11  11    1.00    6.59
   2 -11 -11   10.57    7.41
   2  11 -11   23.81   10.46
   2 -11 -11   11.37   12.13
  -2  11  11   14.09    9.02
   2  11 -11    3.17    6.37
  -2 -11  11    4.09    7.01
  -2  11  10   -2.47    7.38
  -2 -11  10    1.25    6.52
   2  11 -10   13.54    7.33
   2 -11 -10   11.54    7.13
   2 -11 -10    9.36    6.79
  -2  11  10   12.56    9.64
   2  11 -10   14.58    7.28
   2 -11 -10   -3.10   10.24
  -2  11  10   22.72    9.75
   2  11 -10   12.04    7.53
  -2 -11  10   -5.49    9.41
  -2 -11   9   80.76   14.11
  -2  11   9   83.92   13.20
   2  11  -9  114.31   15.85
   2 -11  -9   96.81   13.97
   2 -11  -9   82.41   13.60
   2 -11  -9   80.38   16.20
   2  11  -9   96.83   12.72
  -2  11   9   87.64   15.47
  -2  11   9   91.13   14.72
   2  11  -9   64.58   11.85
  -2 -11   9   78.32   14.80
  -2 -11   8   97.82   13.35
  -2  11   8  124.41   14.83
   2  11  -8  134.64   13.53
   2 -11  -8  111.55   17.90
  -2  11   8  104.62   15.52
   2 -11  -8  116.11   14.35
   2  11  -8  122.49   14.97
   2 -11  -8  123.04   15.96
  -2  11   8  127.01   15.83
   2  11  -8  119.41   15.09
  -2 -11   8  117.50   17.05
  -2 -11   7   91.51   12.22
  -2  11   7   92.24   12.65
   2  11  -7  105.97   11.08
  -2  11   7   92.28   14.96
   2 -11  -7  108.71   14.53
   2 -11  -7  109.77   13.11
   2  11  -7   98.80   12.49
  -2  11   7   96.55   13.39
   2  11  -7  109.37   14.12
  -2  11   7  104.39    6.12
  -2 -11   7   89.73   13.55
   2  11  -6  294.33   12.30
  -2 -11   6  301.97   19.17
  -2  11   6  330.64   19.02
   2  11  -6  341.05   17.12
  -2  11   6  320.11   23.04
   2  11  -6  328.80   19.70
   2 -11  -6  333.30   22.81
   2 -11  -6  335.50   19.31
  -2  11   6  327.27   21.69
   2 -11  -6  301.36   21.90
   2  11  -6  313.24   21.70
  -2 -11   6  328.07   24.91
  -2  11   6  328.78   10.31
  -2  11   5  273.43   19.76
   2  11  -5  272.94   13.75
   2  11  -5  264.04   13.49
   2  11  -5  268.64   15.95
   2 -11  -5  288.62   20.31
   2  11  -5  245.58   11.16
   2 -11  -5  281.17   16.06
  -2  11   5  249.46   17.98
   2  11  -5  260.46   18.76
   2 -11  -5  255.14   19.35
  -2 -11   5  259.07   20.66
   2 -11  -4  335.28   15.45
   2  11  -4  328.96   13.03
   2  11  -4  317.78   12.31
  -2  11   4  324.46   20.55
   2  11  -4  309.23   12.55
   2 -11  -4  333.46   21.04
  -2  11   4  316.93   19.55
   2  11  -4  315.89   19.45
   2 -11  -4  300.74   21.64
  -2  11   4  306.23   10.24
  -2 -11   4  311.26   21.11
   2  11  -3    5.02    2.30
   2 -11  -3    4.75    2.03
  -2 -11   3    7.82    2.19
   2  11  -3    9.38    1.93
  -2  11   3    9.21    6.87
   2  11  -3    3.17    1.81
   2 -11  -3    2.36    2.07
  -2  11   3    2.03    4.19
  -2  11   3    3.53    6.44
   2  11  -3   -3.47    6.25
   2 -11  -3   -5.93    6.23
  -2  11   3    5.36    1.94
  -2 -11   3    4.27    4.82
   2  11  -2  770.12   17.43
  -2 -11   2  776.15   23.25
   2 -11  -2  721.94   16.41
  -2 -11   2  704.49   12.79
   2 -11  -2  837.91   27.01
  -2  11   2  671.59   25.43
   2  11  -2  748.54   16.99
   2 -11  -2  692.98   16.07
   2 -11  -2  784.53   34.60
  -2  11   2  690.56   28.44
   2  11  -2  729.17   28.95
   2 -11  -2  689.82   33.79
  -2  11   2  667.76   27.35
  -2  11   2  703.95   20.12
  -2 -11   2  697.52   27.22
  -2 -11   1    7.68    3.38
  -2 -11   1    2.13    1.35
  -2 -11   1    3.79    1.55
   2  11  -1    9.42    1.69
   2  11  -1   14.38   10.37
  -2  11   1   10.58    4.99
   2 -11  -1    7.49    3.43
  -2  11   1    4.52    4.63
   2  11  -1    8.17    5.67
  -2  11   1    7.59    6.05
  -2  11   1    6.80    2.59
  -2 -11   1    0.85    2.89
   2 -11  -1   13.60    7.47
   2 -11   0  514.23   22.30
   2  11   0  481.63   13.28
   2 -11   0  484.00   20.82
  -2  11   0  452.81   18.29
   2  11   0  453.10   23.30
  -2 -11   0  519.08   20.69
   2  11   0  452.73   25.85
   2 -11   0  459.82   22.16
   2  11   0  454.51   23.03
  -2  11   0  447.16   22.69
  -2 -11   0  461.81   17.81
   2 -11   0  437.57   24.08
  -2  11   0  485.15   21.02
  -2 -11   0  441.32   21.26
   2 -11   1  380.43   19.48
  -2  11  -1  375.63   11.92
  -2 -11  -1  313.15   11.80
   2 -11   1  302.61   10.45
   2  11   1  370.86   11.33
   2  11   1  331.28   13.76
   2 -11   1  351.42   19.72
   2  11   1  328.21   19.66
  -2 -11  -1  349.62   13.85
  -2 -11  -1  360.48   18.12
  -2 -11  -1  309.75   11.65
  -2  11  -1  328.50   11.26
   2  11   1  318.55   21.99
   2  11   1  354.77   20.72
  -2  11  -1  313.34   18.58
   2 -11   1  338.36   19.41
  -2 -11  -1  347.64   13.37
   2 -11   1  332.15   21.27
  -2 -11  -1  309.56   18.77
  -2  11  -2   49.47    5.37
  -2 -11  -2   46.64    5.58
  -2  11  -2   49.85    6.92
   2 -11   2   57.01    8.25
   2  11   2   46.96    5.91
  -2 -11  -2   56.88    6.50
   2  11   2   43.83    7.95
   2 -11   2   45.15    5.19
   2  11   2   49.11    5.54
   2  11   2   50.05    8.66
   2  11   2   49.18    9.01
  -2 -11  -2   54.44    7.62
  -2  11  -2   41.85    8.43
  -2 -11  -2   50.55    7.75
   2 -11   2   52.11    9.10
  -2  11  -3  436.61   18.26
  -2 -11  -3  396.72   17.65
   2 -11   3  415.99   17.56
   2  11   3  406.32   17.63
   2  11   3  420.09   19.99
  -2 -11  -3  398.33   21.56
  -2  11  -3  411.51   19.76
   2 -11   3  444.60   21.52
   2  11   3  415.08   22.75
   2  11   3  420.12   24.11
  -2  11  -3  448.56   24.38
  -2 -11  -3  424.11   17.47
   2 -11   3  431.01   24.27
  -2 -11  -3  462.02   24.57
   2  11   3  417.30   17.12
   2  11   4   35.68    6.62
   2 -11   4   29.92    6.08
  -2 -11  -4   24.23    5.73
   2  11   4   31.72    7.48
  -2  11  -4   28.47    6.07
   2 -11   4   42.75    7.13
   2  11   4   26.56    4.95
  -2 -11  -4   34.51    7.73
   2  11   4   39.74    9.59
  -2  11  -4   42.27   11.80
  -2 -11  -4   35.66    5.44
   2 -11   4   39.89    8.87
   2  11   4   29.77    4.79
   2  11   5   26.83    5.62
   2 -11   5   28.92    6.11
  -2 -11  -5   23.87    7.41
   2  11   5   33.70    8.21
  -2  11  -5   26.96    6.60
   2 -11   5   39.70   10.26
   2  11   5   30.54    4.98
   2  11   5   33.44    8.71
   2  11   6  819.01   32.37
   2 -11   6  841.26   34.16
   2  11   6  839.46   36.25
   2  11   6  863.52   36.00
  -2  11  -6  915.87   35.24
  -2 -11  -6  798.79   39.55
   2 -11   6  951.38   41.73
  -2  11  -7   60.34   10.86
  -2 -11  -7   71.48   10.11
   2 -11   7   63.35   11.15
   2  11   7   69.16   10.43
   2  11   7   62.58   12.01
  -2  11  -7   84.40   12.18
  -2 -11  -7   52.76   12.63
   2 -11   7   83.05   13.70
  -2 -11  -8   -0.04    6.91
  -2  11  -8    8.12    6.74
   2 -11   8   12.61    7.56
   2  11   8    8.99    5.96
   2  11   8    8.80    7.69
  -2  11  -8   21.04    7.92
  -2 -11  -8   19.07   10.95
   2 -11   8   15.14    9.26
  -2 -11  -9  158.65   18.30
  -2  11  -9  149.96   20.31
   2  11   9  151.11   17.25
   2 -11   9  155.51   18.88
   2  11   9  164.30   19.15
  -2 -11  -9  173.48   23.46
  -2  11  -9  174.00   18.61
   2 -11   9  169.45   20.78
  -2 -11 -10  431.57   31.07
  -2  11 -10  453.30   35.35
   2 -11  10  446.80   32.38
   2  11  10  487.54   31.83
   2  11  10  460.88   31.80
  -2  11 -10  500.37   32.87
  -2 -11 -10  490.94   38.96
   2 -11  10  455.49   33.94
  -2  11 -11    1.68    7.73
  -2 -11 -11   -3.00    6.32
   2  11  11    2.53    6.79
   2 -11  11  -10.71    8.97
   2  11  11   12.05    8.36
  -2 -11 -11    2.59    8.37
  -2  11 -11    6.85    6.81
   2 -11  11    7.79    7.84
  -2 -11 -12   14.33   10.19
  -2 -11 -12    3.45    5.96
  -2  11 -12   -1.06    7.25
  -2 -11 -12    9.85    7.14
   2  11  12   14.22    8.77
   2 -11  12   15.02    8.87
  -2  11 -12  -12.32   10.16
   2 -11  12   -6.59    8.48
   2  11  12    5.78    6.86
   2 -12 -12   -1.30    5.33
   2 -12 -12    7.45   10.01
  -2  12  12   -7.87    7.58
  -2 -12  12    4.42    6.43
  -2  12  12  -16.45    8.80
   2  12 -12   -1.35    5.88
  -2 -12  12    3.99    7.67
   2 -12 -11   17.05    8.30
   2 -12 -11   23.02   11.86
   2  12 -11   38.86   11.63
  -2 -12  11   10.56    7.65
  -2  12  11   13.77    7.99
  -2  12  11   12.05    7.28
   2  12 -11   13.54    6.28
  -2 -12  11   28.61   10.77
   2 -12 -10   11.95    7.21
   2 -12 -10    2.62   10.72
  -2  12  10    4.61    8.50
   2 -12 -10   12.64    7.41
   2  12 -10   22.45    9.73
  -2  12  10    4.23    5.74
  -2 -12  10   -4.18    7.22
  -2  12  10   -1.25    5.99
   2  12 -10    3.00    6.01
  -2 -12  10   -0.06    7.84
   2 -12  -9   -6.61    8.06
  -2 -12   9   10.19    6.06
  -2  12   9   14.38    6.98
   2 -12  -9   14.20    7.39
   2  12  -9   18.46    9.37
   2 -12  -9    7.77    9.78
   2  12  -9   16.12    6.20
  -2  12   9    4.37    7.99
  -2  12   9    7.92    6.32
   2  12  -9    7.79    6.24
  -2 -12   9    4.69    7.70
  -2  12   8   41.98    9.50
  -2 -12   8   30.01    8.48
   2 -12  -8   27.96   10.63
  -2  12   8   28.90   10.48
   2  12  -8   48.96    8.90
   2 -12  -8   38.16   10.22
   2 -12  -8   49.25    9.71
   2  12  -8   39.65   10.27
  -2  12   8   28.38    8.21
   2  12  -8   34.73    9.62
  -2 -12   8   38.35   11.64
   2 -12  -7   68.29   11.37
  -2 -12   7   56.68    9.97
  -2  12   7   68.32   10.33
   2  12  -7   68.09    8.87
  -2  12   7   58.87   12.68
  -2  12   7   69.57   11.11
  -2 -12   7   68.51   13.77
   2  12  -7   75.78   12.54
   2  12  -7   69.98   10.75
   2 -12  -7   71.65   10.26
  -2 -12   6  220.14   16.24
  -2  12   6  236.06   16.02
  -2  12   6  245.47   20.56
   2  12  -6  252.11   14.53
   2 -12  -6  247.18   16.46
   2  12  -6  219.85   10.94
   2 -12  -6  260.85   20.82
   2  12  -6  250.16   17.01
  -2  12   6  219.12   17.87
   2 -12  -6  241.53   19.96
   2  12  -6  241.41   19.71
  -2 -12   6  236.54   21.48
  -2  12   6  225.86    6.47
  -2 -12   5  471.86   21.76
  -2  12   5  498.84   26.76
   2  12  -5  500.06   18.41
   2  12  -5  494.83   17.63
   2 -12  -5  557.69   28.58
   2  12  -5  541.14   22.26
   2  12  -5  456.20   15.63
  -2  12   5  481.17   25.14
   2  12  -5  504.72   27.03
   2 -12  -5  472.54   26.70
  -2  12   5  464.64   10.45
  -2 -12   5  491.55   28.18
   2  12  -4  196.32    9.43
   2  12  -4  182.67    8.78
  -2  12   4  185.99   16.35
   2  12  -4  173.07    9.89
   2 -12  -4  203.30   16.90
  -2  12   4  183.88   15.42
  -2  12   4  165.90   14.74
   2 -12  -4  184.47   17.50
   2  12  -4  189.02   15.84
  -2 -12   4  184.17   16.55
  -2  12   4  176.16    7.57
   2  12  -3   20.66    3.64
   2 -12  -3   29.38    7.64
   2 -12  -3   22.67    3.61
  -2 -12   3   23.90    2.84
   2  12  -3   23.40    2.40
  -2  12   3   21.19    7.05
   2 -12  -3   19.71    3.52
  -2  12   3   22.04    6.68
  -2  12   3   27.04    7.62
   2  12  -3   23.56    6.44
   2 -12  -3   13.02    5.58
  -2 -12   3   10.17    5.11
  -2  12   3   21.27    3.34
   2  12  -2  538.46   14.04
   2 -12  -2  488.91   13.20
  -2 -12   2  547.77   20.73
   2 -12  -2  514.27   24.20
  -2 -12   2  486.32   11.28
  -2  12   2  467.56   21.47
   2  12  -2  529.04   13.82
   2 -12  -2  484.61   12.97
  -2  12   2  518.08   25.26
   2 -12  -2  493.48   29.61
   2  12  -2  526.43   25.80
  -2  12   2  476.60   24.51
  -2  12   2  501.70   17.32
  -2 -12   2  505.40   23.64
  -2 -12   1  812.22   25.82
   2 -12  -1  775.86   28.56
  -2  12   1  798.09   13.47
   2  12  -1  788.70   12.74
  -2 -12   1  786.53   20.39
  -2  12   1  731.09   25.06
  -2  12   1  801.68   31.72
  -2  12   1  757.48   30.75
   2  12  -1  796.08   31.18
  -2  12   1  825.60   24.97
   2 -12  -1  778.16   34.47
  -2 -12   1  750.92   26.03
   2 -12   0 1465.34   38.41
   2 -12   0 1430.59   36.55
   2  12   0 1370.43   23.23
  -2  12   0 1356.57   31.90
   2  12   0 1409.87   42.91
  -2 -12   0 1455.23   36.18
   2  12   0 1309.63   45.07
  -2  12   0 1319.53   40.03
   2  12   0 1291.33   40.20
  -2 -12   0 1324.59   38.28
  -2 -12   0 1343.73   31.31
   2 -12   0 1297.67   42.72
  -2  12   0 1447.68   36.75
  -2 -12  -1  123.27    6.08
  -2  12  -1  140.85    6.12
   2 -12   1  124.85   11.99
   2 -12   1  120.40    5.87
   2  12   1  136.03    9.28
   2 -12   1  125.08   12.09
   2  12   1  142.88   14.34
  -2 -12  -1  127.81    8.79
  -2  12  -1  109.13    9.40
  -2 -12  -1  120.10   11.54
  -2  12  -1  141.10    5.77
  -2 -12  -1  125.31    6.18
   2  12   1  153.42   15.40
   2  12   1  115.57   13.99
  -2  12  -1  106.13   11.55
   2 -12   1  123.39   13.71
  -2 -12  -1  130.05    8.74
  -2 -12  -1  118.93   12.46
   2 -12   1  122.23   11.92
   2 -12   2   -0.55    2.24
   2 -12   2    1.80    2.76
   2  12   2   -6.25    7.03
   2  12   2    1.44    2.91
  -2 -12  -2    2.74    2.10
  -2 -12  -2    0.84    4.37
   2  12   2    9.69    7.59
   2  12   2    8.14    6.53
  -2  12  -2    0.97    6.08
  -2 -12  -2   -0.32    3.26
   2 -12   2   -2.09    5.18
  -2 -12  -2    9.63    5.84
  -2 -12  -3  103.20    9.09
  -2  12  -3  104.55    8.94
   2  12   3  113.51    9.36
  -2  12  -3  101.43    8.29
   2 -12   3  113.22    9.23
   2  12   3  110.83   10.87
  -2  12  -3  118.28   10.86
   2 -12   3  126.77   11.65
   2  12   3  101.24   12.60
   2  12   3   83.34   10.96
   2  12   3  105.40   12.98
  -2 -12  -3   98.89    9.10
  -2  12  -3  111.64   14.02
   2 -12   3  104.45   12.67
  -2 -12  -3  107.62   12.05
  -2  12  -4   57.23    7.58
  -2 -12  -4   55.09    7.18
  -2 -12  -4   45.83    8.60
   2  12   4   66.00    9.39
  -2  12  -4   56.32    8.37
  -2 -12  -4   58.93    9.68
   2  12   4   59.15   10.51
   2 -12   4   52.32    7.37
  -2 -12  -4   51.96    6.78
   2  12   4   61.43    8.27
  -2 -12  -4   48.45    6.36
  -2  12  -4   71.08   13.25
   2 -12   4   59.51   10.96
   2  12   4   57.81    6.79
  -2  12  -5  329.82   20.70
  -2 -12  -5  303.98   22.89
   2  12   5  336.59   21.41
   2 -12   5  362.84   20.44
   2  12   5  350.29   19.72
   2  12   5  334.39   23.11
  -2  12  -5  362.79   25.05
   2  12   5  346.84   15.95
   2 -12   5  369.48   25.61
   2  12   6   15.75    7.56
  -2  12  -6   18.16    5.99
  -2 -12  -6   19.86    8.25
  -2 -12  -6   21.14    5.55
   2 -12   6   21.86    6.82
   2  12   6   19.59    6.70
   2  12   6   27.59    8.44
  -2  12  -6   34.00   10.78
   2 -12   6   35.32   10.93
  -2  12  -7   -1.54    6.99
  -2 -12  -7   -6.39    6.53
   2  12   7    0.82    5.42
   2 -12   7   -4.05    6.09
   2  12   7    3.37    6.15
  -2  12  -7    8.40    5.38
  -2 -12  -7    0.79    6.71
   2 -12   7    7.94    7.49
  -2  12  -8   62.13   12.03
  -2 -12  -8   75.40   12.14
   2  12   8   67.53   11.84
   2 -12   8   66.93   12.70
   2  12   8   67.34   12.52
  -2  12  -8   81.88   13.25
  -2 -12  -8   65.70   13.70
   2 -12   8   71.45   14.27
  -2  12  -9    5.11    7.20
  -2 -12  -9    7.67    6.06
   2  12   9    5.62    5.57
   2 -12   9   13.93    7.44
   2  12   9   20.17    8.34
  -2 -12  -9   17.12   10.79
  -2  12  -9   26.41    8.97
   2 -12   9   41.03   12.21
  -2 -12 -10   60.01   16.31
  -2  12 -10   54.87   12.15
  -2 -12 -10   43.15   10.70
  -2  12 -10   44.44   12.60
   2 -12  10   35.52   10.18
   2  12  10   53.11   12.31
   2  12  10   41.49   10.98
  -2  12 -10   38.53   11.45
   2 -12  10   64.59   14.47
  -2 -12 -11   34.38   12.79
  -2  12 -11   40.83   10.86
  -2  12 -11   41.87   12.51
  -2 -12 -11   31.14    9.96
   2 -12  11   21.99    8.66
   2  12  11   36.77   10.37
   2  12  11   20.29    7.50
  -2  12 -11   17.37    9.27
   2 -12  11   49.23   12.92
  -2  12 -12   34.16   11.66
  -2 -12 -12   34.99    9.80
  -2 -12 -12   35.54   10.68
   2  12  12   38.79   11.44
   2 -12  12   52.11   13.01
  -2  12 -12   24.17   10.05
   2 -12  12   34.69   11.03
   2  12  12   45.64   12.03
  -2  13  12   -6.11    7.10
  -2 -13  12    1.20    6.27
[truncated: 2,044,441 more chars]
